# Supplementary material for: Modulation of Peripheral Immune Cells Following Vitamin D3 Supplementation in Vitamin D-Insufficient Cancer Patients
Source: Nutrients. 2025 Dec 29;18(1):116. doi: 10.3390/nu18010116 (PMC12788083; doi:10.3390/nu18010116)
Supplement: Supplementary file 1 [file nutrients-18-00116-s001.zip › Table S1.xlsx]

## Sheet: Sheet 1
vit D	B	CD4.M	CD8.CM	GMP	Mono	NK	pDC
D1_control	33	83	70	151	198	76	45
D1_treated	20	34	29	132	242	22	35
D2_control	9	52	38	37	109	55	4
D2_treated	34	80	94	103	232	214	21
D5_control	77	713	190	127	481	343	42
D5_treated	51	538	139	71	263	481	68
D7_control	14	126	56	50	126	287	12
D7_treated	20	98	75	79	183	268	21
D8_control	12	81	116	73	179	138	13
D8_treated	33	95	185	104	168	270	25
vitD + pembrolizumab	B	CD4.M	CD8.CM	GMP	Mono	NK	pDC
D4_control	41	135	53	23	75	87	9
D4_treated	78	322	96	52	247	388	29
D6_control	126	194	171	168	81	103	29
D6_treated	35	68	109	83	129	140	17
