# Supplementary material for: Modulation of Peripheral Immune Cells Following Vitamin D3 Supplementation in Vitamin D-Insufficient Cancer Patients
Source: Nutrients. 2025 Dec 29;18(1):116. doi: 10.3390/nu18010116 (PMC12788083; doi:10.3390/nu18010116)
Supplement: Supplementary file 1 [file nutrients-18-00116-s001.zip › Table S2.xlsx]

## Sheet: vitD+pembrolizumab
	seqnames	start	end	strand	name	idx	Log2FC	FDR	MeanDiff	sample
12007	chr19	32869766	32830509	2	SLC7A9	711	-7.41712	0.02832	-0.581894	Mono_treated
15531.3	chr21	44657932	44658341	1	KRTAP12-3	287	-7.1469	0.00549899	-0.481918	Mono_treated
15532.2	chr21	44654659	44654213	2	KRTAP12-4	288	-6.8788	3.22919e-05	-0.644674	Mono_control
23364.1	chr9	88991447	89005010	1	S1PR3	387	-6.06486	0.00537651	-0.176318	NK_treated
1494	chr1	153416524	153423225	1	S100A7A	1494	-6.02235	0.044743	-0.347821	CD8,N_treated
23948	chr9	137423350	137434406	1	NOXA1	971	-6.00192	0.044743	-0.342853	CD8,N_treated
1464	chr1	152686123	152687401	1	LCE2B	1464	-5.67618	0.0201599	-0.276978	Mono_control
4967	chr11	131663583	131662131	2	NTM-AS1	1545	-5.6369	0.0126338	-1.52108	CD8,N_treated
6815,02,01	chr13	114273828	114273908	1	MIR4502	556	-5.18408	0.00129322	-0.422805	Mono_treated
5150	chr12	10013424	9985642	2	CLEC1B	165	-5.14898	0.0180423	-0.187397	CD8,N_treated
13725.1	chr2	113005461	113008044	1	IL36A	776	-5.1071	0.0419845	-0.11461	Mono_treated
11449	chr19	4302431	4292232	2	TMIGD2	153	-5.07822	0.00114361	-0.252845	Mono_control
15532.3	chr21	44654659	44654213	2	KRTAP12-4	288	-4.97668	0.0158692	-0.455842	Mono_treated
9397	chr16	85792415	85792933	1	LOC101928557	912	-4.95013	0.0370273	-0.244425	Mono_control
14015	chr2	176099730	176101193	1	HOXD12	1066	-4.85559	0.0295277	-0.163462	CD8,N_control
11460.1	chr19	4540474	4536409	2	LRG1	164	-4.77663	0.0145997	-0.271021	CD8,CM_control
7448	chr14	95137986	95137919	2	MIR3173	630	-4.64153	0.0209467	-0.278593	CD8,CM_control
23935	chr9	137205638	137204082	2	TMEM203	958	-4.51707	0.0352712	-0.327925	Mono_treated
16500	chr3	48595267	48564073	2	COL7A1	368	-4.51668	0.0204571	-0.315272	CD8,N_treated
10658	chr17	72072333	72093481	1	LINC02097	1172	-4.45832	0.0456072	-0.115928	Mono_control
11460	chr19	4540474	4536409	2	LRG1	164	-4.22708	0.0126256	-0.146225	CD4,M_control
5492,01,01	chr12	52601467	52615305	1	KRT73-AS1	507	-4.12144	0.0104408	-0.210907	Mono_treated
1957,02,01	chr1	1632783	1634651	1	MMP23A	57	-4.02089	0.024565	-0.358661	Mono_treated
11690	chr19	12064699	12081565	1	ZNF844	394	-3.95084	0.0241902	-0.792173	CD4,M_control
21873	chr7	136903167	136903294	1	MIR490	929	-3.95004	0.0298187	-0.431928	B_control
4089	chr11	60378482	60395951	1	MS4A7	667	-3.9375	0.000713299	-0.279809	CD4,M_control
17950	chr4	74099293	74097035	2	CXCL2	416	-3.90685	0.0307856	-0.558614	CD8,N_treated
19592	chr5	177592158	177596124	1	TMED9	1099	-3.8792	0.0126236	-0.548312	Mono_treated
2124	chr1	209623510	209623444	2	MIR4260	2124	-3.87153	0.0305801	-0.4954	B_control
14665	chr20	10674107	10637684	2	JAG1	136	-3.78838	0.0231824	-0.727907	CD4,M_control
13689	chr2	108989372	108894471	2	EDAR	740	-3.78261	0.0190722	-1.56849	B_control
16370.1	chr3	39281735	39263494	2	CX3CR1	238	-3.75528	1.45092e-05	-0.768092	CD8,N_treated
6815	chr13	114273828	114273908	1	MIR4502	556	-3.75198	6.08117e-05	-0.407082	CD8,N_control
22512	chr8	69448244	69425035	2	LINC01603	432	-3.74922	0.00855953	-0.202759	CD8,CM_control
17524	chr3	197298252	197303747	1	DLG1-AS1	1392	-3.73274	0.0163532	-0.257339	Mono_treated
13810.1	chr2	130729070	130730336	1	GPR148	861	-3.70063	0.000106738	-0.576347	Mono_control
9775	chr17	12917342	12917268	2	MIR1269B	289	-3.65661	0.0297126	-0.409305	CD8,N_control
6978,01,01	chr14	24609699	24606480	2	GZMH	160	-3.64939	0.00586158	-0.711251	CD8,N_control
12636	chr19	51372715	51371606	2	NKG7	1340	-3.62932	0.0175513	-0.233281	CD8,N_control
11308	chr19	544034	549924	1	GZMM	12	-3.60368	0.00596711	-0.484024	B_control
23278	chr9	69306977	69296682	2	BANCR	301	-3.59982	0.0342436	-0.188959	CD8,CM_control
12792.1	chr19	54617158	54637528	1	LILRB1	1496	-3.57347	0.0297974	-0.173456	CD8,N_control
1581	chr1	155911404	155897808	2	RIT1	1581	-3.57288	0.0276456	-0.464424	B_control
5164	chr12	10436001	10412312	2	KLRC3	179	-3.56764	0.0182297	-0.14496	B_control
21254.1	chr7	44051766	44051829	1	MIR6837	310	-3.56253	0.0252429	-0.279173	CD8,CM_control
4197	chr11	63506084	63516774	1	LGALS12	775	-3.55272	0.0195552	-0.290719	CD8,N_control
16075	chr22	46267961	46294008	1	TTC38	504	-3.44974	0.000847873	-0.629665	CD4,M_control
4089,02,01	chr11	60378482	60395951	1	MS4A7	667	-3.39539	0.0241982	-0.164164	CD8,N_control
15061	chr20	50267486	50279795	1	SMIM25	532	-3.38103	0.00224446	-0.57831	CD8,N_control
4974,02,01	chr11	133956985	133908564	2	IGSF9B	1552	-3.37428	0.000109412	-0.526428	Mono_treated
4089,01,01	chr11	60378482	60395951	1	MS4A7	667	-3.35788	0.0326866	-0.266021	CD8,CM_control
20691	chr6	132624275	132617022	2	TAAR2	1036	-3.35098	0.0420936	-0.149861	CD4,M_control
21872	chr7	136868669	137020255	1	CHRM2	928	-3.34866	0.0201447	-0.313168	B_control
14397	chr2	231456557	231456417	2	SNORD20	1448	-3.34394	0.0181703	-0.162795	Mono_control
15647	chr22	20206397	20208524	1	LINC00896	76	-3.32621	0.00171033	-0.229884	Mono_control
9005	chr16	31355134	31382997	1	ITGAX	520	-3.32043	1.54097e-07	-0.636185	CD4,M_control
10051	chr17	36210924	36212878	1	CCL4L2	565	-3.31702	0.011925	-0.305156	CD4,M_control
11780.1	chr19	14583084	14611157	1	CLEC17A	484	-3.3105	0.00254246	-0.215567	CD8,N_control
18601	chr5	17404019	17441694	1	LINC02217	108	-3.26546	0.0384839	-0.125855	CD8,CM_control
2025,01,25	chr1	1214138	1211326	2	TNFRSF4	25	-3.23349	0.0398594	-0.38026	Mono_treated
4090,01,01	chr11	60378530	60417756	1	MS4A14	668	-3.19608	0.0079731	-0.188456	CD8,N_control
12655	chr19	51752026	51770526	1	FPR2	1359	-3.1936	0.0212334	-0.293549	CD4,M_control
24419	chrX	76427724	76431353	1	MAGEE1	456	-3.18456	0.00124254	-0.221608	Mono_control
12656	chr19	51795163	51826189	1	FPR3	1360	-3.183	0.00466637	-0.405266	CD4,M_control
6815,01,01	chr13	114273828	114273908	1	MIR4502	556	-3.17243	0.00229749	-0.353796	Mono_control
18761	chr5	58491435	58497090	1	GAPT	268	-3.16919	0.00446971	-0.320093	CD4,M_control
16075.1	chr22	46267961	46294008	1	TTC38	504	-3.16599	5.21301e-06	-0.519292	CD8,N_control
13810	chr2	130729070	130730336	1	GPR148	861	-3.16341	0.0137204	-0.617015	B_control
14676	chr20	13239674	13237801	2	ISM1-AS1	147	-3.15075	0.00549899	-0.336165	Mono_treated
14025	chr2	176188958	176173195	2	HAGLR	1076	-3.15068	0.046102	-0.185436	Mono_control
23541	chr9	111271214	111271156	2	MIR7702	564	-3.15014	0.0126787	-0.582976	CD8,N_control
4657,01,01	chr11	102727050	102711795	2	MMP8	1235	-3.13025	0.00311642	-0.262952	NK_treated
6978,02,01	chr14	24609699	24606480	2	GZMH	160	-3.1284	0.000588663	-0.408624	Mono_control
21254.2	chr7	44051766	44051829	1	MIR6837	310	-3.10701	0.019491	-0.607869	NK_treated
12804	chr19	54874248	54890472	1	FCAR	1508	-3.09707	0.0375426	-0.19493	CD8,N_control
19893	chr6	28267010	28281580	1	ZSCAN26	238	-3.08351	0.0187404	-0.205094	Mono_control
12053.4	chr19	35319261	35347355	1	CD22	757	-3.07983	0.00258029	-0.44324	NK_control
11632	chr19	10517931	10512742	2	S1PR5	336	-3.07037	0.000699351	-0.579651	Mono_treated
12779	chr19	54282109	54282180	1	MIR4752	1483	-3.06522	0.0312122	-0.631641	CD4,M_control
4794,02,01	chr11	118344344	118355161	1	CD3G	1372	-3.06501	0.00264094	-0.303055	Mono_control
7772	chr15	25848825	25848747	2	MIR4715	104	-3.06038	0.00356082	-0.768144	B_control
18857	chr5	75052843	75047719	2	LINC01336	364	-3.05526	0.00332246	-0.541	B_control
13172	chr2	30346659	30352431	1	LINC01936	223	-3.02666	0.00399561	-1.01157	Mono_treated
10050	chr17	36196747	36194869	2	CCL3L3	564	-3.01844	0.000290702	-0.652977	CD4,M_control
6814,01,01	chr13	114244505	114244561	1	MIR548AR	555	-3.0171	0.00283022	-0.307591	CD8,N_control
1532.1	chr1	154405193	154469450	1	IL6R	1532	-3.01428	0.0199182	-1.99976	NK_control
15528	chr21	44627123	44628293	1	KRTAP10-9	284	-3.00369	0.0281951	-0.18358	Mono_control
189	chr1	11761787	11789585	1	C1orf167	189	-2.99542	0.0268141	-0.188111	CD8,N_control
14737	chr20	23086340	23079349	2	CD93	208	-2.99519	0.0255113	-0.2974	B_control
13158	chr2	28392448	28417312	1	FOSL2	209	-2.99382	3.81928e-09	-1.39116	B_control
20548	chr6	106784125	106784220	1	MIR587	893	-2.99304	0.0337489	-0.347708	CD8,N_control
8745	chr16	11281350	11280836	2	PRM1	260	-2.98573	0.000622183	-0.401166	Mono_control
10019	chr17	35194523	35192520	2	SLC35G3	533	-2.9827	0.000546069	-0.459408	B_control
17193	chr3	151203201	151197832	2	GPR171	1061	-2.97858	0.00697039	-0.275008	B_control
19170	chr5	136028895	136063818	1	TGFBI	677	-2.96964	0.0148717	-0.389207	CD8,N_treated
7873,02,01	chr15	40764020	40767710	1	GCHFR	205	-2.96681	0.00410592	-0.553243	Mono_treated
5099	chr12	7128942	7123684	2	RBP5	114	-2.96292	0.00351369	-0.403276	Mono_control
6048	chr12	113422237	113438276	1	SDSL	1063	-2.96085	0.00911049	-0.297173	CD8,CM_control
23078	chr9	21368962	21367424	2	IFNA13	101	-2.95262	0.0259505	-0.196536	NK_control
2516,02,01	chr10	8053604	8075198	1	GATA3	64	-2.93227	4.38264e-05	-0.636072	Mono_treated
12627	chr19	51142299	51153526	1	SIGLEC7	1331	-2.93136	0.0475182	-0.288993	CD8,CM_control
18457.2	chr4	184855751	184844585	2	MIR3945HG	923	-2.92331	0.000965184	-0.360356	NK_treated
1192	chr1	110391082	110362848	2	SLC16A4	1192	-2.9166	0.0217947	-0.171149	Mono_control
10684	chr17	74546143	74541108	2	CD300C	1198	-2.907	0.00693426	-0.329448	B_control
19634	chr5	180649624	180601506	2	FLT4	1141	-2.89815	0.0140705	-0.421944	Mono_control
9013	chr16	31527864	31528803	1	AHSP	528	-2.89236	0.0432316	-0.656876	Mono_treated
4365	chr11	67438067	67435510	2	PTPRCAP	943	-2.88857	2.81803e-06	-0.710039	Mono_control
15531	chr21	44657932	44658341	1	KRTAP12-3	287	-2.88786	0.00749767	-0.640736	B_control
3048,01,01	chr10	92689951	92695646	1	HHEX	596	-2.87357	0.000337998	-0.571918	CD8,N_control
15218	chr20	63707465	63736142	1	ZGPAT	689	-2.8703	0.000762139	-0.477973	Mono_treated
10683	chr17	74531474	74521174	2	CD300LB	1197	-2.86282	0.00154085	-0.482763	CD4,M_control
17642.1	chr4	7434945	7432258	2	PSAPL1	108	-2.85922	0.0338408	-3.46565	NK_control
12654	chr19	51804110	51745172	2	FPR1	1358	-2.85321	0.00466816	-0.467711	CD4,M_control
861.2	chr1	56645301	56494747	2	PLPP3	861	-2.84332	0.0148717	-0.49531	CD8,N_treated
6211,02,01	chr12	128823983	128793191	2	SLC15A4	1226	-2.83829	0.00125272	-1.00333	CD8,N_treated
18458.2	chr4	184851110	184851013	2	MIR3945	924	-2.83675	0.00195789	-0.707784	NK_treated
13567	chr2	88812370	88812454	1	MIR4436A	618	-2.8281	0.037514	-0.493035	CD8,CM_control
15532	chr21	44654659	44654213	2	KRTAP12-4	288	-2.81328	0.00774181	-0.599264	B_control
12134	chr19	37467585	37488652	1	ZNF570	838	-2.79937	0.00155339	-0.338021	Mono_treated
19208	chr5	139390081	139387480	2	MZB1	715	-2.79493	0.000919415	-0.561345	CD8,N_control
14527.2	chr2	241869600	241873823	1	RTP5	1578	-2.7812	4.72773e-05	-0.463348	Mono_control
16644	chr3	52840262	52829878	2	MUSTN1	512	-2.77513	0.049294	-0.221749	CD8,N_control
14527.1	chr2	241869600	241873823	1	RTP5	1578	-2.77443	0.0116467	-0.531047	CD8,N_control
4793	chr11	118342744	118338954	2	CD3D	1371	-2.77424	0.00145382	-0.57608	B_control
14714	chr20	19284596	19242302	2	LOC100130264	185	-2.77407	0.0101778	-0.37341	CD4,M_control
3614	chr11	6199146	6200259	1	OR52W1	192	-2.77366	0.0119902	-0.260953	CD8,N_control
9005,01,01	chr16	31355134	31382997	1	ITGAX	520	-2.77362	1.52066e-06	-0.658901	CD8,N_control
14443	chr2	233917398	234019522	1	TRPM8	1494	-2.77214	0.000314403	-0.515545	Mono_treated
9614,02,01	chr17	5234860	5208961	2	SCIMP	128	-2.7721	0.016493	-0.56469	CD8,N_treated
10186.2	chr17	41309253	41307700	2	KRTAP16-1	700	-2.76915	0.0284248	-0.544113	Mono_treated
13695	chr2	109614334	109618990	1	SOWAHC	746	-2.76369	0.0348456	-0.40531	CD8,CM_control
2506	chr10	6580419	6584299	1	PRKCQ-AS1	54	-2.75822	0.00545088	-0.511432	B_control
12776	chr19	54242791	54236592	2	LILRA6	1480	-2.75552	0.00542466	-0.304333	CD8,N_control
22435.1	chr8	55879813	56014168	1	LYN	355	-2.75422	1.25944e-11	-1.25379	CD8,N_control
17630.1	chr4	6693069	6697170	1	S100P	96	-2.75181	0.00414728	-0.471538	Mono_treated
20324	chr6	49713590	49692358	2	CRISP2	669	-2.74432	0.00870884	-0.168113	Mono_treated
1436	chr1	151763564	151759643	2	MRPL9	1436	-2.74392	0.00618711	-0.356354	Mono_control
7192	chr14	63852983	64226433	1	SYNE2	374	-2.74138	6.98291e-06	-2.53075	Mono_control
4089,05,01	chr11	60378482	60395951	1	MS4A7	667	-2.73982	0.00444383	-0.236762	NK_treated
15833	chr22	32203477	32190435	2	RFPL2	262	-2.73491	0.0382034	-0.224296	B_control
15531.2	chr21	44657932	44658341	1	KRTAP12-3	287	-2.73367	0.000146748	-0.622878	Mono_control
6047,03,01	chr12	113426301	113392445	2	SDS	1062	-2.73182	0.00577988	-0.241484	NK_treated
18905	chr5	80960907	80947697	2	RASGRF2-AS1	412	-2.73118	0.023383	-0.332624	B_control
12792	chr19	54617158	54637528	1	LILRB1	1496	-2.72268	0.0312122	-0.252497	CD4,M_control
1957,01,01	chr1	1632783	1634651	1	MMP23A	57	-2.72054	4.84215e-06	-0.478834	Mono_control
2596	chr10	21526368	21513478	2	SKIDA1	144	-2.71774	0.0130898	-0.233848	B_control
18730	chr5	55034270	54985249	2	LOC102467081	237	-2.70838	0.0422065	-0.196906	Mono_control
9427	chr16	87834660	87834592	2	MIR6775	942	-2.7073	0.00302432	-0.989082	CD8,N_treated
9530	chr17	2232680	2233610	1	LOC101927839	44	-2.70595	1.04404e-05	-0.520713	Mono_control
4800	chr11	118531041	118547280	1	TMEM25	1378	-2.7023	0.0191583	-0.208802	Mono_control
10018	chr17	35147817	35189345	1	UNC45B	532	-2.69424	0.00600318	-0.356784	B_control
11888	chr19	18382170	18389176	1	GDF15	592	-2.69352	0.0126256	-0.387723	CD4,M_control
4024	chr11	57427580	57406954	2	SLC43A3	602	-2.68415	0.000583731	-0.498491	CD8,N_control
19547	chr5	175658030	175686242	1	HRH2	1054	-2.67419	0.00243327	-0.45728	B_control
23876	chr9	136410609	136401922	2	ENTR1	899	-2.66948	0.00112821	-0.326105	Mono_control
3530	chr11	3166739	3087116	2	OSBPL5	108	-2.66752	0.0112014	-0.978208	B_control
18530	chr5	1856568	1855970	2	LINC02116	37	-2.66503	0.0299446	-0.146635	Mono_control
5491	chr12	52601538	52585589	2	KRT72	506	-2.66481	0.0211782	-0.215152	B_control
3251	chr10	112374018	112428380	1	ACSL5	799	-2.66183	0.0107451	-0.439568	B_control
10036.2	chr17	35880793	35871491	2	CCL5	550	-2.65039	0.0238034	-0.439625	CD8,N_treated
24553	chrX	108091618	108084207	2	PSMD10	590	-2.65021	0.0285136	-0.305558	Mono_treated
13648	chr2	102186973	102240002	1	IL1RL2	699	-2.6444	0.00432011	-0.309512	B_control
11998	chr19	32105916	32102088	2	LINC01782	702	-2.64331	0.0298187	-0.294664	B_control
24382	chrX	71618517	71615916	2	CXCR3	419	-2.64302	0.000395132	-0.35858	Mono_control
24658	chrX	129654937	129645259	2	APLN	695	-2.64217	0.00421395	-0.37844	B_control
8914	chr16	28984826	28990783	1	LAT	429	-2.64126	0.0450734	-0.693192	B_control
12401.1	chr19	45769226	45764785	2	SIX5	1105	-2.63793	0.00199072	-0.584682	Mono_treated
13554.2	chr2	86808396	86784610	2	CD8A	605	-2.63704	0.000250652	-0.39601	Mono_treated
11877.1	chr19	18173162	18178117	1	IFI30	581	-2.63576	0.00624133	-0.61583	CD8,N_control
25	chr1	1214138	1211326	2	TNFRSF4	25	-2.63553	0.0286962	-0.266376	B_control
9436	chr16	88638591	88640473	1	IL17C	951	-2.6336	8.62698e-05	-0.620883	CD8,N_control
7872	chr15	40755851	40735884	2	RMDN3	204	-2.62917	0.00547102	-0.388216	B_control
21920.3	chr7	141947007	141927357	2	CLEC5A	976	-2.62827	0.00926585	-0.179765	NK_treated
14736	chr20	23049741	23045633	2	THBD	207	-2.62477	0.0283136	-0.32086	CD8,N_control
21400	chr7	74082933	74122525	1	LIMK1	456	-2.62146	0.0132286	-0.573462	CD8,N_treated
19912	chr6	29223973	29290440	1	LOC101929006	257	-2.61723	0.0309882	-0.58422	Mono_treated
17868	chr4	57110385	57030773	2	IGFBP7	334	-2.61664	0.011516	-0.37959	CD4,M_control
23507	chr9	104764157	104777457	1	NIPSNAP3B	530	-2.61596	0.0488525	-0.222904	CD8,CM_control
2311	chr1	231626815	232041272	1	DISC1	2311	-2.61053	0.000437605	-6.03263	Mono_control
13207	chr2	37196505	37203495	1	CEBPZOS	258	-2.59582	0.01392	-0.298426	Mono_control
10045	chr17	36090141	36088256	2	CCL3	559	-2.59411	0.000277032	-0.699723	CD4,M_control
22139	chr8	9903472	9900064	2	MIR124-1	59	-2.59177	0.0225446	-0.435917	Mono_treated
19432	chr5	157059119	157029413	2	HAVCR1	939	-2.59121	0.0107451	-0.606864	B_control
21218	chr7	38265678	38257879	2	TARP	274	-2.58908	0.000176575	-0.533424	B_control
12636.1	chr19	51372715	51371606	2	NKG7	1340	-2.5871	0.0126319	-0.652784	Mono_treated
8249,01,01	chr15	75346955	75357114	1	NEIL1	581	-2.58518	0.00897498	-0.281815	Mono_treated
19071.1	chr5	124748807	124636913	2	ZNF608	578	-2.58309	0.0346823	-0.450607	CD8,CM_control
12433.1	chr19	46709382	46709271	2	MIR320E	1137	-2.57989	0.0124279	-0.516668	Mono_treated
15891	chr22	37582616	37570246	2	LGALS2	320	-2.57958	0.0392081	-0.465971	CD4,M_control
13157	chr2	28394672	28384409	2	FLJ31356	208	-2.57933	1.70414e-06	-1.11886	B_control
15600.1	chr22	17980961	17980868	2	MIR648	29	-2.57667	0.00821004	-0.759367	Mono_treated
2448	chr1	248816846	248816030	2	SH3BP5L	2448	-2.56933	0.0223156	-0.440786	CD4,M_control
24741.1	chrX	136639543	136642429	1	LINC00892	778	-2.56823	0.000164873	-0.261088	Mono_control
17805	chr4	47463719	47450796	2	COMMD8	271	-2.5635	0.044743	-0.438875	CD8,N_treated
10683.1	chr17	74531474	74521174	2	CD300LB	1197	-2.56332	0.000150889	-0.46183	CD8,N_control
15444	chr21	38977774	38974429	2	LINC01700	200	-2.55919	0.0393747	-0.604435	CD8,N_treated
24381	chrX	71578411	71613583	1	GCNA	418	-2.55803	0.0299446	-0.131679	Mono_control
12626.1	chr19	51124908	51136651	1	SIGLEC9	1330	-2.54003	0.00332327	-0.492953	CD8,N_control
24371	chrX	71106788	71103889	2	CXorf65	408	-2.53969	0.028636	-0.406822	Mono_treated
19212	chr5	139462743	139442316	2	ECSCR	719	-2.53678	0.00672397	-0.347232	B_control
10051.1	chr17	36210924	36212878	1	CCL4L2	565	-2.53534	0.0089017	-0.389298	CD8,N_control
4366	chr11	67443821	67435510	2	CORO1B	944	-2.53361	9.27931e-05	-0.599591	Mono_control
5159,02,01	chr12	10226058	10329600	1	KLRD1	174	-2.53351	3.95928e-06	-0.672532	CD8,N_control
19208.1	chr5	139390081	139387480	2	MZB1	715	-2.53128	0.000535136	-0.487409	Mono_control
1322	chr1	145405778	145289900	2	NBPF20	1322	-2.52839	0.019753	-0.0719966	Mono_treated
23822	chr9	133418096	133406059	2	REXO4	845	-2.52757	0.0190905	-0.228702	Mono_treated
20596.1	chr6	113857362	113863471	1	MARCKS	941	-2.52598	0.00754952	-0.48371	CD8,CM_control
13272	chr2	46580238	46568256	2	LOC100506142	323	-2.52588	0.0165603	-0.0944971	CD4,M_control
16075.2	chr22	46267961	46294008	1	TTC38	504	-2.52534	0.00124341	-0.332329	Mono_treated
24139.1	chrX	38803883	38801568	2	MID1IP1-AS1	176	-2.52452	0.0166439	-0.820541	NK_control
16879	chr3	112990918	113015060	1	GTPBP8	747	-2.52288	0.00224635	-0.280193	Mono_control
17525	chr3	197293948	197293878	2	MIR4797	1393	-2.51916	0.046159	-0.673842	Mono_treated
12353	chr19	44643798	44663583	1	PVR	1057	-2.51774	0.0298652	-0.218414	CD8,CM_control
17618	chr4	5709548	5542772	2	EVC2	84	-2.51735	0.00678564	-0.27976	CD8,N_control
5936	chr12	104591633	104591716	1	MIR3922	951	-2.5153	0.0153857	-0.90262	CD8,N_treated
15439	chr21	38333421	38323635	2	LINC01423	195	-2.50684	0.0202385	-0.483945	CD8,CM_control
6761,01,01	chr13	110463287	110456396	2	COL4A2-AS2	502	-2.50158	0.0111975	-0.740767	NK_treated
9669	chr17	7380534	7389774	1	TNK1	183	-2.49372	0.0469785	-0.169398	Mono_control
2517,01,01	chr10	8053484	8050450	2	GATA3-AS1	65	-2.49236	0.000231279	-1.11114	Mono_treated
13751	chr2	118942166	118994660	1	MARCO	802	-2.48891	0.00269025	-0.333607	CD8,CM_control
21711.1	chr7	111091006	111125454	1	LRRN3	767	-2.48719	0.000509236	-0.176735	NK_treated
18596.2	chr5	16615926	16629969	1	LOC101929524	103	-2.48195	0.00205178	-0.299866	NK_treated
5475	chr12	52210855	52205584	2	C12orf80	490	-2.47914	0.0330416	-0.327467	CD8,N_control
15061.3	chr20	50267486	50279795	1	SMIM25	532	-2.47592	0.000255124	-0.547452	NK_treated
16061	chr22	45760524	45760598	1	MIR4762	490	-2.47318	0.0330416	-0.183544	CD8,N_control
24460	chrX	93674013	93712274	1	FAM133A	497	-2.47316	0.0405917	-0.107829	Mono_control
14756.1	chr20	24949230	24959928	1	CST7	227	-2.46316	3.25495e-05	-0.698934	Mono_control
1398	chr1	150697144	150646225	2	GOLPH3L	1398	-2.46161	0.00013415	-0.264221	Mono_control
10680	chr17	74367407	74372622	1	GPR142	1194	-2.46073	0.0400938	-0.258584	B_control
20922	chr6	169035642	169034197	2	LOC101929460	1267	-2.45801	0.0425395	-0.415464	Mono_control
14886	chr20	36863686	36777442	2	SOGA1	357	-2.45286	0.00894767	-3.13371	B_control
13857.2	chr2	144524583	144384081	2	ZEB2	908	-2.44552	7.86992e-07	-1.22301	CD8,N_treated
17641	chr4	7310450	7310524	1	MIR4798	107	-2.44436	0.0351328	-0.4252	B_control
5708	chr12	64759447	64713445	2	GNS	723	-2.44234	0.00532728	-1.06438	B_control
19209	chr5	139395713	139390592	2	PROB1	716	-2.44134	0.00127658	-0.401059	CD8,N_control
4088,01,01	chr11	60334831	60396596	1	MS4A6E	666	-2.44088	0.0163258	-0.298165	CD8,CM_control
13889	chr2	156024613	156011617	2	LINC01876	940	-2.43679	0.00952295	-0.33365	NK_treated
12015	chr19	33302857	33305054	1	CEBPA-DT	719	-2.43422	0.0415717	-0.443432	B_control
2720	chr10	45000475	45005326	1	ZNF22	268	-2.43091	0.0483047	-0.214463	CD4,M_control
23106.1	chr9	27529781	27325209	2	MOB3B	129	-2.42721	0.0338328	-0.608326	NK_control
8886,01,01	chr16	27453393	27447669	2	IL21R-AS1	401	-2.42691	4.18319e-05	-0.462458	Mono_control
12140	chr19	37656261	37613749	2	ZFP30	844	-2.42518	0.0135208	-0.217784	Mono_treated
17163	chr3	148697784	148743008	1	AGTR1	1031	-2.42285	0.0205746	-0.181479	NK_treated
13649	chr2	102311502	102352037	1	IL1RL1	700	-2.42214	0.00388163	-0.33824	B_control
15133	chr20	59007247	58995185	2	CTSZ	604	-2.41789	0.0326194	-0.174066	NK_control
12795	chr19	54724479	54736536	1	KIR3DL3	1499	-2.41763	0.00352851	-0.179889	CD8,N_control
4363	chr11	67415361	67425607	1	CARNS1	941	-2.4141	7.73794e-05	-0.621492	Mono_control
1435	chr1	151762899	151771334	1	OAZ3	1435	-2.41335	0.0261545	-0.319105	Mono_control
56	chr1	1632095	1701810	1	MMP23B	56	-2.41148	0.000357203	-0.380976	Mono_treated
16923	chr3	119559602	119524293	2	CD80	791	-2.40653	0.00943771	-0.229842	CD8,N_control
13859.2	chr2	144566435	144579434	1	LINC01412	910	-2.40532	0.0329412	-0.267288	CD8,N_treated
21592	chr7	100205357	100221490	1	PVRIG	648	-2.40136	0.00248835	-0.265879	Mono_control
5733	chr12	68159747	68154768	2	IFNG	748	-2.40051	0.00218189	-0.298127	Mono_control
4438	chr11	71998541	72005715	1	IL18BP	1016	-2.3999	0.0384197	-0.291807	CD8,N_control
23223	chr9	37651000	37746904	1	FRMPD1	246	-2.39736	0.0207444	-0.416392	Mono_control
19537	chr5	173790942	173786790	2	LINC01485	1044	-2.39494	0.00596418	-0.512586	CD8,CM_control
21095	chr7	22563337	22573996	1	LOC100506178	151	-2.39378	0.00367532	-0.361281	NK_treated
18600.1	chr5	17387310	17378906	2	LINC02111	107	-2.38979	0.00681937	-0.293364	NK_treated
12053.1	chr19	35319261	35347355	1	CD22	757	-2.38771	0.03157	-0.378862	CD8,CM_control
5496	chr12	52703463	52689626	2	KRT77	511	-2.38562	0.0471132	-0.251602	Mono_control
23831.2	chr9	133739955	133663560	2	SARDH	854	-2.38539	0.00345888	-0.388757	Mono_control
16512	chr3	48847572	48851981	1	PRKAR2A-AS1	380	-2.38338	0.0409632	-0.223127	Mono_treated
5453,01,01	chr12	50923472	50932517	1	METTL7A	468	-2.38237	5.29717e-05	-0.257246	CD8,N_control
1399	chr1	150720888	150698060	2	HORMAD1	1399	-2.38033	0.00114004	-0.186878	Mono_control
2160	chr1	212858088	212852108	2	FLVCR1-DT	2160	-2.37728	0.00496275	-0.387023	CD8,N_control
12775.1	chr19	54223506	54216278	2	LILRB3	1479	-2.37576	3.74649e-05	-0.385661	CD8,N_control
19901	chr6	28616212	28571630	2	ZBED9	246	-2.37508	0.00667173	-0.117508	Mono_control
22265	chr8	24957110	24950955	2	NEFL	185	-2.37418	0.0265334	-0.401872	B_control
6068	chr12	117190531	117141988	2	FBXO21	1083	-2.3735	0.00987625	-0.262332	Mono_treated
14596	chr20	3084724	3082556	2	AVP	67	-2.36864	0.00269025	-0.458848	CD8,CM_control
23916	chr9	136996803	136994635	2	CLIC3	939	-2.36757	0.0135468	-0.384976	CD8,N_control
2605	chr10	22714555	22534849	2	PIP4K2A	153	-2.36481	0.00126184	-2.70361	Mono_treated
1778.1	chr1	167518610	167430640	2	CD247	1778	-2.3635	3.67911e-10	-1.01824	Mono_control
7237	chr14	68979682	68987463	1	ACTN1-AS1	419	-2.36049	0.0237067	-0.261624	B_control
528.1	chr1	32251239	32286165	1	LCK	528	-2.35973	5.50614e-06	-0.330597	Mono_control
12272	chr19	41877120	41881372	1	CD79A	976	-2.35255	0.0201817	-0.326247	Mono_treated
7474,05,01	chr14	99271524	99169287	2	BCL11B	656	-2.34949	4.66202e-11	-0.919907	Mono_control
22004	chr7	150567277	150573955	1	GIMAP4	1060	-2.34648	0.000475667	-0.338568	B_control
2182	chr1	218345678	218344196	2	TGFB2-AS1	2182	-2.3459	0.022355	-0.578816	NK_treated
614	chr1	38005606	37996770	2	FHL3	614	-2.3307	0.0115104	-0.336228	CD8,N_control
2741	chr10	47300386	47313547	1	GDF10	289	-2.32577	0.00269025	-0.238972	CD8,CM_control
9511,01,01	chr17	1628886	1569267	2	SLC43A2	25	-2.32384	0.0176257	-0.568136	CD8,N_treated
853	chr1	54801267	54779712	2	TTC22	853	-2.3221	0.0103887	-0.437463	Mono_treated
16322	chr3	32506389	32506283	2	MIR548AY	190	-2.32114	0.0199182	-0.348883	NK_control
11425	chr19	3607247	3613930	1	CACTIN-AS1	129	-2.32113	0.0422188	-0.168436	Mono_control
21374	chr7	69597448	69595958	2	LOC100507468	430	-2.32033	0.00123647	-0.561671	CD4,M_control
18905.2	chr5	80960907	80947697	2	RASGRF2-AS1	412	-2.31832	0.0265499	-0.285536	Mono_control
16370	chr3	39281735	39263494	2	CX3CR1	238	-2.31822	6.02715e-10	-0.666158	CD8,N_control
22002	chr7	150450630	150479392	1	GIMAP8	1058	-2.31787	0.00163768	-0.372128	B_control
13472	chr2	74421591	74414176	2	C2orf81	523	-2.31668	0.00414897	-0.43521	Mono_control
5944,01,01	chr12	105327017	105304867	2	KCCAT198	959	-2.3144	0.0092118	-0.313658	Mono_control
23508	chr9	104928237	104781002	2	ABCA1	531	-2.31389	0.0251996	-1.39334	CD8,N_treated
9129	chr16	57798186	57816946	1	LOC388282	644	-2.31364	0.000583731	-0.457451	CD8,N_control
6979,01,01	chr14	24634267	24630954	2	GZMB	161	-2.31241	2.29134e-06	-0.760433	CD8,N_control
4023	chr11	57424059	57386794	2	PRG2	601	-2.30825	0.0021533	-0.463175	CD8,N_control
18599	chr5	17217047	17130028	2	BASP1-AS1	106	-2.30803	0.0108815	-0.212076	CD8,CM_control
3938,02,01	chr11	47378576	47354860	2	SPI1	516	-2.308	0.019273	-0.401643	CD8,N_control
5850	chr12	93569814	93576745	1	SOCS2	865	-2.30413	0.0486016	-0.667248	B_control
15941.2	chr22	39097224	39104067	1	APOBEC3H	370	-2.30251	1.02508e-07	-0.549989	Mono_control
5483	chr12	52406355	52393931	2	KRT82	498	-2.3001	0.0378411	-0.172132	Mono_control
2864	chr10	70672803	70762441	1	ADAMTS14	412	-2.29641	0.0252307	-0.321032	B_control
2863,02,01	chr10	70602775	70597348	2	PRF1	411	-2.29389	0.0248934	-0.609912	Mono_control
14690	chr20	17569863	17609919	1	DSTN	161	-2.28882	0.000894729	-0.285779	Mono_control
2204	chr1	221840666	221827666	2	LINC01655	2204	-2.28861	1.34571e-05	-0.693953	CD8,N_control
4794	chr11	118344344	118355161	1	CD3G	1372	-2.28844	0.0188113	-0.341936	B_control
4088	chr11	60334831	60396596	1	MS4A6E	666	-2.28691	0.00477211	-0.296636	CD4,M_control
16638	chr3	52704955	52711146	1	SPCS1	506	-2.28378	0.0280591	-0.312531	Mono_treated
2517	chr10	8053484	8050450	2	GATA3-AS1	65	-2.27975	0.00858774	-0.763384	B_control
23374	chr9	90023535	90023441	2	MIR4290	397	-2.2721	0.0246289	-0.517642	CD8,CM_control
14591.1	chr20	2840703	2866732	1	VPS16	62	-2.27087	0.00652098	-0.282586	Mono_control
10370	chr17	47831627	47837713	1	LRRC46	884	-2.2693	0.00802927	-0.479912	Mono_control
19730	chr6	10492223	10629368	1	GCNT2	75	-2.26441	0.0361471	-0.310138	CD8,CM_control
8737,01,01	chr16	10877198	10932281	1	CIITA	252	-2.25865	8.98462e-05	-0.317579	CD8,N_control
14371.1	chr2	227871054	227924344	1	DAW1	1422	-2.25791	0.00822195	-0.298035	CD8,N_control
22789	chr8	124822058	124821978	2	MIR4662B	709	-2.25552	0.00220899	-0.596306	CD4,M_control
16897.1	chr3	114237101	114234631	2	ZNF80	765	-2.25509	5.80473e-09	-0.50079	Mono_control
9426	chr16	87869488	87830023	2	SLC7A5	941	-2.25165	0.00257305	-0.930446	CD8,N_treated
10614	chr17	66256525	66212033	2	APOH	1128	-2.25103	0.0123696	-0.17276	B_control
11516	chr19	6670588	6661253	2	TNFSF14	220	-2.24465	0.00781422	-0.77076	B_control
13858	chr2	144518097	144521477	1	ZEB2-AS1	909	-2.24391	1.00468e-06	-0.753082	CD8,N_control
2933	chr10	76888044	76980624	1	KCNMA1-AS1	481	-2.24299	0.027918	-0.155428	CD8,CM_control
22524	chr8	71844468	71841549	2	MSC	444	-2.2404	0.00599186	-0.305472	B_control
15219	chr20	63708864	63740398	1	LIME1	690	-2.23962	0.00743443	-0.511582	Mono_treated
17454.1	chr3	191199241	191265615	1	OSTN	1322	-2.23714	0.0142053	-0.247925	NK_treated
20731	chr6	137673460	137674554	1	LOC102723649	1076	-2.23423	0.000387277	-1.02368	B_control
16902.1	chr3	114445521	114520132	1	ZBTB20-AS5	770	-2.23141	0.0132922	-0.543729	Mono_control
19750	chr6	13295586	13273391	2	LOC100130357	95	-2.22937	0.00554533	-0.367607	CD4,M_control
11412.2	chr19	3155175	3141576	2	LOC100996351	116	-2.22674	0.0414	-0.739249	NK_treated
15146	chr20	60055925	60072953	1	C20orf197	617	-2.22567	0.0123696	-0.243584	B_control
18488.1	chr4	189659605	189661486	1	LINC01262	954	-2.22448	0.0251578	-0.447773	NK_treated
10388	chr17	48530997	48528526	2	HOXB1	902	-2.21524	0.00398208	-0.416093	CD8,N_control
16453	chr3	46370854	46376206	1	CCR5	321	-2.21494	0.0411348	-0.486248	B_control
21096.1	chr7	22665533	22649960	2	LOC401312	152	-2.21468	0.00347432	-0.377762	NK_treated
9375	chr16	84145192	84122281	2	HSDL1	890	-2.21358	0.0288965	-0.244312	Mono_treated
24138.1	chrX	38801432	38806537	1	MID1IP1	175	-2.21217	0.0380673	-0.642944	NK_control
15584	chr22	17084954	17115694	1	IL17RA	13	-2.20989	0.00133447	-0.381528	B_control
4471	chr11	74009435	74000281	2	UCP3	1049	-2.20778	0.00171541	-0.343967	Mono_control
3938,01,01	chr11	47378576	47354860	2	SPI1	516	-2.20723	0.0146978	-0.36069	CD8,CM_control
4199	chr11	63563383	63552770	2	HRASLS2	777	-2.20709	0.00126488	-0.531064	CD8,N_control
9005,02,01	chr16	31355134	31382997	1	ITGAX	520	-2.20672	0.0284431	-0.456668	CD8,N_treated
14157	chr2	201157823	201140278	2	CFLAR-AS1	1208	-2.20436	0.00361339	-0.341813	CD8,N_control
11239	chr18	67516980	67506582	2	DSEL	327	-2.20298	0.0184106	-0.456277	Mono_treated
22831	chr8	132675617	132571953	2	LRRC6	751	-2.20251	0.0346823	-0.233635	CD8,CM_control
7611,02,01	chr14	103123442	103137439	1	TNFAIP2	793	-2.20022	0.031486	-0.259914	NK_treated
12777	chr19	54281184	54238904	2	LILRB2	1481	-2.19859	0.0263865	-0.294861	CD4,M_control
19695	chr6	4610656	4611304	1	KU-MEL-3	40	-2.19784	0.0156675	-0.629919	CD8,N_control
13860	chr2	144667967	145182541	1	TEX41	911	-2.19367	2.51398e-05	-0.971593	CD8,N_treated
4928	chr11	126303752	126345749	1	DCPS	1506	-2.18828	0.00491498	-0.380608	B_control
10371	chr17	47841333	47837692	2	SCRN2	885	-2.18681	0.0329826	-0.232298	Mono_control
1920,01,01	chr1	183590876	183555563	2	NCF2	1920	-2.18624	0.000151263	-0.319316	CD8,N_control
3116	chr10	98395307	98395218	2	MIR1287	664	-2.18234	0.0199578	-0.178254	Mono_control
18525	chr5	1523977	1456480	2	LPCAT1	32	-2.18211	6.95891e-06	-0.754445	CD4,M_control
4085	chr11	60184666	60172014	2	MS4A6A	663	-2.1788	0.0199329	-0.262658	NK_treated
11877	chr19	18173162	18178117	1	IFI30	581	-2.17812	0.00565858	-0.490982	CD4,M_control
21218.1	chr7	38265678	38257879	2	TARP	274	-2.1772	0.000711791	-0.510717	CD4,M_control
861	chr1	56645301	56494747	2	PLPP3	861	-2.17519	0.0441879	-0.254607	CD4,M_control
16439	chr3	45509545	45483974	2	LARS2-AS1	307	-2.17434	0.0270508	-0.126328	B_control
2492	chr10	5524009	5526771	1	CALML3	40	-2.17241	0.0212504	-0.419834	NK_treated
3071,01,01	chr10	95291024	95237572	2	PDLIM1	619	-2.17227	0.00447386	-0.281918	CD8,N_control
5159,01,01	chr12	10226058	10329600	1	KLRD1	174	-2.16811	0.00436364	-0.549462	CD4,M_control
2125	chr1	209724125	209661364	2	HSD11B1-AS1	2125	-2.16361	0.0240144	-0.461093	CD8,N_control
7474	chr14	99271524	99169287	2	BCL11B	656	-2.15804	3.01363e-07	-0.91184	B_control
14270	chr2	217900628	217900513	2	MIR6809	1321	-2.15773	0.0310811	-0.691304	CD8,CM_control
19741	chr6	11111732	11102489	2	ERVFRD-1	86	-2.15772	0.0235959	-0.182094	CD8,N_control
17669	chr4	10116949	10074339	2	WDR1	135	-2.15762	0.000426739	-0.632423	B_control
6893	chr14	22589269	22564905	2	DAD1	75	-2.1571	4.25373e-09	-1.03107	Mono_control
2201	chr1	220879400	220885059	1	HLX	2201	-2.15663	0.0348456	-0.240869	CD8,CM_control
13857	chr2	144524583	144384081	2	ZEB2	908	-2.15623	3.96528e-07	-1.09606	CD4,M_control
18732.1	chr5	55102648	55110252	1	GZMA	239	-2.15109	1.14213e-05	-0.307503	Mono_control
12089	chr19	35908295	35904401	2	TYROBP	793	-2.14998	0.000147622	-0.574205	CD8,N_control
10369	chr17	47831534	47823272	2	MRPL10	883	-2.14974	0.0175255	-0.430293	Mono_control
17694	chr4	15969309	15960243	2	FGFBP2	160	-2.14907	0.00442934	-0.308353	CD4,M_control
14738	chr20	23132621	23125068	2	LINC00656	209	-2.14902	0.0234378	-0.347016	B_control
17237	chr3	158571163	158607252	1	MLF1	1105	-2.14739	0.0139943	-0.194562	Mono_treated
11645	chr19	10817496	10817426	2	MIR199A1	349	-2.1455	0.00135554	-0.496	B_control
4527	chr11	78139660	78100936	2	ALG8	1105	-2.14434	0.0420017	-0.39153	Mono_control
18599.3	chr5	17217047	17130028	2	BASP1-AS1	106	-2.1414	5.41672e-05	-0.523353	NK_treated
20595.4	chr6	113650074	113623535	2	LINC02541	940	-2.13797	0.000168548	-0.434038	NK_treated
13608.1	chr2	97713560	97739862	1	ZAP70	659	-2.13794	0.00012224	-0.346033	Mono_control
18579	chr5	10761272	10679230	2	DAP	86	-2.13624	0.000119028	-0.505012	CD8,N_control
5490	chr12	52573825	52565782	2	KRT74	505	-2.13383	0.0293711	-0.298607	CD4,M_control
17630	chr4	6693069	6697170	1	S100P	96	-2.13332	0.00291325	-0.36268	B_control
18065	chr4	89308010	89236386	2	GPRIN3	531	-2.13304	1.91138e-05	-0.77232	B_control
7773	chr15	25902360	26053120	1	LINC02346	105	-2.13121	0.00461374	-0.341168	B_control
10922	chr18	712676	670324	2	ENOSF1	10	-2.1299	0.000407143	-0.342632	B_control
12805	chr19	54906150	54916140	1	NCR1	1509	-2.12883	0.00393137	-0.278965	CD8,N_control
12789	chr19	54532692	54545771	1	KIR3DX1	1493	-2.12555	0.0101178	-0.206503	CD8,N_control
7474,01,01	chr14	99271524	99169287	2	BCL11B	656	-2.12379	0.0465576	-0.888059	B_treated
4090,04,01	chr11	60378530	60417756	1	MS4A14	668	-2.12222	0.0462046	-0.192503	NK_treated
18731	chr5	55024253	55034570	1	GZMK	238	-2.1207	0.00239084	-0.201812	Mono_control
5758	chr12	70366276	70434292	1	KCNMB4	773	-2.11892	0.0367147	-0.258243	Mono_treated
5491,01,01	chr12	52601538	52585589	2	KRT72	506	-2.11834	0.0249019	-0.276254	Mono_control
16214	chr3	12159351	12153051	2	TIMP4	82	-2.1171	0.0330611	-0.217144	B_control
7202	chr14	64704102	64750247	1	PLEKHG3	384	-2.11697	0.00709538	-0.450792	B_control
1622	chr1	156816862	156806243	2	SH2D2A	1622	-2.11638	0.00122566	-0.439973	Mono_control
7403,01,01	chr14	91867536	91779751	2	TC2N	585	-2.11552	4.69086e-05	-0.385779	Mono_control
12053.5	chr19	35319261	35347355	1	CD22	757	-2.11459	0.0294459	-0.46753	NK_treated
12656.2	chr19	51795163	51826189	1	FPR3	1360	-2.11081	0.043975	-0.252251	CD8,N_control
2506,03,01	chr10	6580419	6584299	1	PRKCQ-AS1	54	-2.10768	0.00356765	-0.409724	Mono_control
16897.2	chr3	114237101	114234631	2	ZNF80	765	-2.1074	0.000571349	-0.485072	Mono_treated
20874	chr6	160348268	160452581	1	SLC22A3	1219	-2.10645	0.0486057	-0.340152	B_control
10367	chr17	47733244	47746119	1	TBX21	881	-2.09617	0.00129849	-0.467326	Mono_control
12986	chr2	6918709	6912277	2	RNF144A-AS1	37	-2.09524	0.0072442	-0.211514	Mono_control
13335.1	chr2	60387445	60387362	2	MIR4432	386	-2.09492	0.0129321	-0.247366	CD8,CM_control
7771	chr15	25865172	25677273	2	ATP10A	103	-2.09213	0.000732015	-0.627792	B_control
7194	chr14	64095125	64095024	2	MIR548H1	376	-2.09115	0.0103834	-0.233342	Mono_control
4976,01,01	chr11	134068925	134152001	1	JAM3	1554	-2.08685	0.0180516	-0.262459	Mono_treated
18589	chr5	15500196	15939795	1	FBXL7	96	-2.08535	0.0280784	-1.036	NK_treated
6048,03,01	chr12	113422237	113438276	1	SDSL	1063	-2.08509	0.028414	-0.254334	NK_treated
5490,02,01	chr12	52573825	52565782	2	KRT74	505	-2.08495	0.00255413	-0.282895	Mono_control
8821	chr16	20698890	20623237	2	ACSM1	336	-2.08446	0.0200392	-0.146076	CD8,CM_control
22588.1	chr8	85464915	85441851	2	CA3-AS1	508	-2.08273	0.0137796	-0.212561	NK_treated
16951	chr3	122325244	122341972	1	CSTA	819	-2.08267	0.0221851	-0.171909	NK_treated
13473	chr2	74421678	74425755	1	WDR54	524	-2.07974	0.0102512	-0.358249	Mono_control
1792	chr1	168495644	168464214	2	LOC101928565	1792	-2.0786	0.00401172	-0.247936	B_control
13638	chr2	101252802	101270316	1	CNOT11	689	-2.07831	0.0466963	-0.399848	B_control
16517	chr3	49007062	49015953	1	WDR6	385	-2.07822	0.0144924	-0.856193	Mono_control
3435	chr11	308408	315272	1	IFITM1	13	-2.07815	0.046159	-0.365473	Mono_treated
631	chr1	39565160	39573203	1	PABPC4-AS1	631	-2.07676	0.0454091	-0.15784	B_control
23327.1	chr9	81689305	81583683	2	TLE1	350	-2.07294	0.0297611	-0.431766	CD8,N_treated
10045.1	chr17	36090141	36088256	2	CCL3	559	-2.07263	5.00046e-06	-0.729813	CD8,N_control
15679	chr22	21653304	21653385	1	MIR130B	108	-2.07126	0.019273	-1.08302	CD8,N_control
12627.1	chr19	51142299	51153526	1	SIGLEC7	1331	-2.06713	0.0394585	-0.179789	CD8,N_control
5944	chr12	105327017	105304867	2	KCCAT198	959	-2.06626	0.025707	-0.399112	B_control
17484	chr3	195094588	195096057	1	XXYLT1-AS1	1352	-2.06357	0.0419094	-0.190216	CD8,N_control
6818,01,01	chr13	114333948	114329559	2	LINC01054	559	-2.06246	0.0265451	-0.21958	Mono_control
241.1	chr1	15409895	15430343	1	EFHD2	241	-2.06044	4.43024e-07	-0.730251	CD8,N_control
9424,01,01	chr16	87765992	87698149	2	KLHDC4	939	-2.06041	0.000436169	-0.648295	Mono_treated
22435.2	chr8	55879813	56014168	1	LYN	355	-2.05955	0.018698	-0.78281	CD8,N_treated
18047	chr4	87608529	87616910	1	DSPP	513	-2.05664	0.0257629	-0.218137	Mono_treated
1790	chr1	168375524	168375621	1	MIR557	1790	-2.05435	0.0229001	-0.514851	Mono_control
19431	chr5	156963255	156919282	2	TIMD4	938	-2.05428	0.00429909	-0.270807	Mono_control
6894	chr14	22598237	22613215	1	ABHD4	76	-2.05274	0.00898014	-0.368233	Mono_control
17203	chr3	151873643	151884619	1	SUCNR1	1071	-2.05093	0.00470419	-0.338181	CD8,N_control
14526	chr2	241858908	241849881	2	PDCD1	1577	-2.05057	0.019273	-0.351374	CD8,N_control
11990.1	chr19	29665056	29675457	1	PLEKHF1	694	-2.04891	0.00200321	-0.664449	Mono_treated
3512	chr11	2270952	2268495	2	ASCL2	90	-2.04877	0.00697939	-0.721341	CD4,M_control
2506,04,01	chr10	6580419	6584299	1	PRKCQ-AS1	54	-2.04798	0.00486718	-0.522363	Mono_treated
21425	chr7	76048004	75996338	2	STYXL1	481	-2.04598	0.0265334	-0.261304	B_control
11602	chr19	9827892	9830115	1	UBL5	306	-2.04472	0.0352135	-0.311503	Mono_control
10923	chr18	812546	721588	2	YES1	11	-2.04334	0.000570962	-0.420296	B_control
491	chr1	29123935	29119428	2	TMEM200B	491	-2.04211	0.0263581	-0.273564	Mono_control
9039	chr16	49281831	49277917	2	CBLN1	554	-2.04147	0.0498667	-0.292939	NK_treated
18323.2	chr4	152100754	152104720	1	LINC02273	789	-2.03982	0.000265743	-0.720541	Mono_control
5560	chr12	54364474	54362445	2	GPR84	575	-2.03752	0.0421156	-0.502129	CD8,N_control
13608.2	chr2	97713560	97739862	1	ZAP70	659	-2.03648	0.000805122	-0.304517	Mono_treated
2759	chr10	49188585	49154725	2	TMEM273	307	-2.03435	0.0496942	-0.399532	CD8,N_treated
19659.1	chr6	391739	411447	1	IRF4	4	-2.03378	0.00960567	-0.331565	Mono_treated
21598.1	chr7	100367530	100400099	1	PILRA	654	-2.03107	0.00334255	-0.393702	CD8,N_control
7483	chr14	100109514	100109419	2	MIR151B	665	-2.03067	0.0108637	-0.620939	Mono_control
13919	chr2	161244739	161249050	1	LINC01806	970	-2.03004	0.0110589	-0.294171	Mono_control
19927	chr6	29681110	29672392	2	ZFP57	272	-2.02998	0.0162326	-0.273671	Mono_treated
116.1	chr1	6424788	6461370	1	ESPN	116	-2.02924	0.0165353	-0.288387	Mono_control
22249	chr8	23225221	23230926	1	LOC389641	169	-2.02882	0.00680766	-0.642147	Mono_treated
19207.1	chr5	139384553	139367196	2	SLC23A1	714	-2.02809	0.00372588	-0.24658	Mono_control
17962	chr4	75630716	75578005	2	CDKL2	428	-2.02745	0.0248963	-0.41874	Mono_control
23877	chr9	136410570	136423761	1	PMPCA	900	-2.02623	0.0104732	-0.184879	Mono_control
5493,01,01	chr12	52618559	52607570	2	KRT73	508	-2.02543	0.0351403	-0.231651	Mono_treated
4077	chr11	59713456	59805882	1	STX3	655	-2.02534	0.000583731	-0.472807	CD8,N_control
15298	chr21	25573980	25574044	1	MIR155	54	-2.02517	0.0295797	-0.527983	Mono_treated
22266.1	chr8	25184772	25418082	1	DOCK5	186	-2.02502	0.0275017	-0.494902	CD8,N_treated
23378.1	chr9	90801787	90898549	1	SYK	401	-2.02026	9.60531e-06	-0.694199	CD8,N_control
19750.1	chr6	13295586	13273391	2	LOC100130357	95	-2.0201	0.00606469	-0.329632	CD8,N_control
11986	chr19	29213541	29205321	2	UQCRFS1	690	-2.01903	0.00120685	-0.39063	Mono_control
15693	chr22	22887780	22896107	1	IGLL5	122	-2.0186	0.00253385	-0.368193	CD8,N_control
14299.1	chr2	218880363	218893931	1	WNT10A	1350	-2.01839	0.0109302	-0.415123	Mono_treated
12548	chr19	49500873	49500762	2	MIR150	1252	-2.01664	0.00685667	-0.631028	Mono_control
10044.1	chr17	36064280	36072032	1	CCL18	558	-2.01577	0.00111621	-0.331809	CD4,M_control
13428	chr2	70835822	70830214	2	CD207	479	-2.01146	0.0333978	-0.215896	CD4,M_control
20695	chr6	132763459	132743870	2	VNN2	1040	-2.01088	0.0266523	-0.186249	CD4,M_control
14444.1	chr2	234050679	234077134	1	SPP2	1495	-2.0081	0.0270924	-0.632743	Mono_treated
2486	chr10	5195463	5218949	1	AKR1C4	34	-2.00579	0.00667934	-0.264	CD8,CM_control
21114	chr7	24758113	24698353	2	GSDME	170	-2.00462	0.0353321	-0.437795	CD8,N_control
10044	chr17	36064280	36072032	1	CCL18	558	-2.00256	0.0173807	-0.348632	B_control
3343,01,01	chr10	124093607	124007666	2	CHST15	891	-2.00208	0.000764418	-0.553561	NK_treated
6211	chr12	128823983	128793191	2	SLC15A4	1226	-2.00206	0.000711791	-0.710237	CD4,M_control
17982	chr4	76898147	76894928	2	SOWAHB	448	-2.00183	0.0258585	-0.438349	Mono_treated
15677	chr22	21652270	21700015	1	PPIL2	106	-2.00059	0.0305418	-0.63331	CD8,N_control
23658.1	chr9	124257606	124353307	1	NEK6	681	-1.99701	0.0134645	-0.426288	CD8,N_treated
5404	chr12	48904110	48931840	1	CCDC65	419	-1.99613	0.023253	-0.286849	Mono_treated
18671	chr5	39274528	39105236	2	FYB1	178	-1.99548	3.99428e-05	-0.998152	B_control
18913	chr5	82278577	82273358	2	RPS23	420	-1.99514	0.0422201	-0.298911	Mono_treated
15644	chr22	20129456	20148007	1	ZDHHC8	73	-1.98911	0.00386639	-0.285867	Mono_control
6756	chr13	109786568	109752698	2	IRS2	497	-1.9888	0.000337506	-0.364255	CD8,CM_control
3138	chr10	100330486	100288154	2	PKD2L1	686	-1.98737	0.0201392	-0.267393	CD8,CM_control
2761	chr10	49299018	49296112	2	C10orf71-AS1	309	-1.98356	0.0288293	-0.258871	CD8,N_control
7928	chr15	43330674	43354555	1	ADAL	260	-1.98272	0.0384138	-0.259021	Mono_treated
14674	chr20	13008979	13169103	1	SPTLC3	145	-1.9816	0.0247511	-0.436903	CD8,CM_control
1920	chr1	183590876	183555563	2	NCF2	1920	-1.97912	0.00643506	-0.341414	CD8,CM_control
4078	chr11	59713864	59712823	2	OR10V1	656	-1.97525	0.00226522	-0.491866	CD8,N_control
9004	chr16	31259990	31332892	1	ITGAM	519	-1.97495	0.013023	-0.298515	CD8,N_control
24328	chrX	63561071	63343227	2	LINC01278	365	-1.97425	0.0030812	-0.193039	Mono_control
9032	chr16	47724568	47908431	1	LINC02133	547	-1.97218	0.0490497	-0.320746	Mono_treated
1128	chr1	101236888	101241518	1	S1PR1	1128	-1.97214	0.0225446	-0.764323	Mono_treated
14985.1	chr20	45416077	45426244	1	PIGT	456	-1.97182	0.0302916	-0.276536	Mono_control
12995	chr2	8678845	8684453	1	ID2	46	-1.97157	0.0137204	-0.91172	B_control
117.1	chr1	6429896	6429834	2	MIR4252	117	-1.97118	0.0202164	-0.368387	Mono_control
7493	chr14	100657250	100672775	1	LINC00523	675	-1.9707	0.00576965	-0.475144	B_control
13395.2	chr2	68365173	68397453	1	PLEK	446	-1.97005	0.026223	-0.734103	CD8,N_treated
8663	chr16	3256627	3242028	2	MEFV	178	-1.96958	0.0308325	-0.177789	CD8,N_control
6638	chr13	87671259	87427200	2	MIR4500HG	379	-1.96884	0.0398736	-0.755202	Mono_treated
10851	chr17	81395475	81466332	1	BAHCC1	1365	-1.96652	0.0242459	-0.468856	B_control
15880	chr22	37109563	37065436	2	TMPRSS6	309	-1.96571	0.00246394	-0.538883	Mono_treated
23658	chr9	124257606	124353307	1	NEK6	681	-1.96555	0.0121613	-0.440158	CD8,N_control
24668	chrX	130339888	130373361	1	SLC25A14	705	-1.96396	0.0264645	-0.124917	Mono_control
13395.1	chr2	68365173	68397453	1	PLEK	446	-1.96286	5.3876e-08	-0.655684	CD8,N_control
6211,01,01	chr12	128823983	128793191	2	SLC15A4	1226	-1.95927	1.25944e-11	-0.716994	CD8,N_control
12058	chr19	35449715	35451765	1	FFAR2	762	-1.95878	0.000238454	-0.774649	CD8,N_control
5156,02,01	chr12	10172138	10158301	2	OLR1	171	-1.95867	0.0138448	-0.309113	NK_treated
24806	chrX	149825708	149879799	1	LINC00850	843	-1.95774	0.0107162	-0.114265	Mono_control
11412.1	chr19	3155175	3141576	2	LOC100996351	116	-1.95725	0.0350444	-0.24425	NK_control
5971	chr12	108857590	108778192	2	SSH1	986	-1.95567	0.0251996	-0.547299	CD8,N_treated
11424	chr19	3606840	3594506	2	TBXA2R	128	-1.95498	0.0231255	-0.117961	Mono_control
1154	chr1	108963457	108929508	2	CLCC1	1154	-1.94954	0.0195634	-0.38899	Mono_treated
21218.3	chr7	38265678	38257879	2	TARP	274	-1.94617	0.0204571	-0.600369	CD8,N_treated
15874	chr22	36913628	36940449	1	CSF2RB	303	-1.94082	0.0122563	-0.219585	CD8,N_control
12656.1	chr19	51795163	51826189	1	FPR3	1360	-1.94056	0.0213187	-0.394442	CD8,CM_control
14387	chr2	230996032	230984368	2	SPATA3-AS1	1438	-1.93678	0.0279796	-0.330801	CD8,N_control
23973	chrX	3713608	3604370	2	PRKX	10	-1.93633	0.0202978	-0.480003	Mono_treated
13991	chr2	172102900	172099439	2	DLX2	1042	-1.93377	0.0220022	-0.39404	B_control
23429.1	chr9	95517057	95442980	2	PTCH1	452	-1.93139	0.0388567	-0.551973	Mono_treated
3073	chr10	95656706	95605929	2	ALDH18A1	621	-1.92933	0.0432845	-0.195017	Mono_control
22261	chr8	24384285	24406013	1	ADAMDEC1	181	-1.9284	0.0491334	-0.180379	CD8,CM_control
2403	chr1	247416156	247449108	1	NLRP3	2403	-1.92837	0.0130097	-0.349717	CD8,CM_control
14523.1	chr2	241734579	241768816	1	D2HGDH	1574	-1.92783	0.0461655	-0.431533	CD8,N_treated
2516	chr10	8053604	8075198	1	GATA3	64	-1.92757	0.0248176	-0.404672	B_control
12656.5	chr19	51795163	51826189	1	FPR3	1360	-1.92546	0.00974174	-0.309559	NK_treated
18934	chr5	88904257	88717117	2	MEF2C	441	-1.92519	0.000679816	-0.474602	CD4,M_control
22797.1	chr8	125951249	125922308	2	LINC00861	717	-1.92314	6.01158e-08	-0.584431	Mono_control
13206	chr2	37196598	37167820	2	SULT6B1	257	-1.92218	0.0442816	-0.219481	Mono_control
12759	chr19	53909335	53943941	1	CACNG7	1463	-1.92153	0.0157398	-0.142455	NK_treated
23213	chr9	36864308	36864254	2	MIR4540	236	-1.92138	0.0470696	-0.143459	Mono_control
13395	chr2	68365173	68397453	1	PLEK	446	-1.91853	1.73274e-05	-0.634052	CD4,M_control
9504	chr17	1279663	1300987	1	TRARG1	18	-1.91748	0.00675637	-0.27695	Mono_control
7681	chr15	22757857	22778741	1	LOC283683	13	-1.91668	0.0142697	-0.107188	Mono_control
11622	chr19	10289981	10296778	1	ICAM5	326	-1.91663	0.011122	-0.438222	CD8,N_control
20526	chr6	99520693	99531918	1	TSTD3	871	-1.91534	0.0157035	-0.309978	Mono_control
6750	chr13	108218379	108234255	1	ABHD13	491	-1.91461	0.0128464	-0.245819	Mono_treated
21592.1	chr7	100205357	100221490	1	PVRIG	648	-1.9126	0.0425738	-0.211466	Mono_treated
20595.1	chr6	113650074	113623535	2	LINC02541	940	-1.91154	0.0230703	-0.355181	CD8,N_control
19215	chr5	139647299	139683882	1	CXXC5	722	-1.90813	8.43975e-06	-0.610006	CD8,N_control
2726	chr10	45374176	45446119	1	ALOX5	274	-1.9045	0.00383594	-0.429641	CD8,CM_control
15130	chr20	58839718	58911192	1	GNAS	601	-1.90361	0.00566144	-0.409934	Mono_control
9614,01,01	chr17	5234860	5208961	2	SCIMP	128	-1.90278	0.011925	-0.400798	CD4,M_control
20090	chr6	33080775	33064569	2	HLA-DPA1	435	-1.90077	0.00283022	-0.359544	CD8,N_control
23301	chr9	73151757	73170393	1	ANXA1	324	-1.90076	0.000662313	-0.614648	B_control
18598.2	chr5	17065598	17276843	1	BASP1	105	-1.89813	0.00600154	-0.735945	NK_treated
450	chr1	27342020	27353937	1	SYTL1	450	-1.89468	0.0141478	-0.355492	Mono_control
12447	chr19	47309874	47322066	1	C5AR1	1151	-1.89452	0.00249201	-0.270544	CD8,N_control
22815	chr8	128150116	128150188	1	MIR1208	735	-1.89277	0.0070926	-0.960237	CD4,M_control
11653	chr19	11089362	11133816	1	LDLR	357	-1.89254	0.00576965	-0.48632	B_control
14829	chr20	33720319	33702754	2	PXMP4	300	-1.8903	0.046102	-0.296812	Mono_control
10046.2	chr17	36196758	36088256	2	CCL3L1	560	-1.88917	0.0157096	-0.621294	CD8,N_treated
15063	chr20	50321342	50310711	2	LINC01271	534	-1.88817	0.0160576	-0.251384	B_control
3048	chr10	92689951	92695646	1	HHEX	596	-1.88812	0.0357241	-0.552983	CD4,M_control
181	chr1	11479166	11537584	1	DISP3	181	-1.88605	0.0364535	-0.44916	Mono_treated
20778	chr6	146027646	146437598	1	GRM1	1123	-1.88559	0.012002	-1.18676	NK_treated
20616	chr6	116681187	116741866	1	KPNA5	961	-1.88524	0.0155418	-0.230773	Mono_control
2159	chr1	212847649	212830141	2	SPATA45	2159	-1.88363	0.0384197	-0.0637895	CD8,N_control
8826	chr16	20899868	20925006	1	LYRM1	341	-1.88158	0.0153049	-0.40188	B_control
12866	chr19	56393656	56407060	1	ZNF582-AS1	1570	-1.87802	0.0101416	-0.302961	Mono_control
7108	chr14	52314305	52328606	1	PTGER2	290	-1.87734	0.0110813	-0.88383	CD8,N_control
19212.1	chr5	139462743	139442316	2	ECSCR	719	-1.8772	0.00350301	-0.292945	Mono_control
14299	chr2	218880363	218893931	1	WNT10A	1350	-1.87566	0.000212119	-0.392149	Mono_control
13629.1	chr2	100208254	100251484	1	LINC01104	680	-1.87557	0.00296052	-0.251649	CD8,N_control
11461.2	chr19	4559808	4542593	2	SEMA6B	165	-1.87479	0.0311029	-0.352757	NK_treated
889	chr1	62319414	62236979	2	KANK4	889	-1.87472	0.0404566	-0.358516	NK_treated
11990	chr19	29665056	29675457	1	PLEKHF1	694	-1.87249	0.000546927	-0.536873	Mono_control
9650,01,01	chr17	7115700	7101322	2	ASGR2	164	-1.87227	0.00404898	-0.370516	NK_treated
13857.1	chr2	144524583	144384081	2	ZEB2	908	-1.86749	4.69598e-11	-1.07307	CD8,N_control
3232	chr10	107164534	106573663	2	SORCS1	780	-1.86734	0.0178084	-1.06461	CD4,M_control
23429	chr9	95517057	95442980	2	PTCH1	452	-1.86597	4.99169e-05	-0.442089	Mono_control
12775	chr19	54223506	54216278	2	LILRB3	1479	-1.86475	0.0366553	-0.287264	B_control
6937	chr14	23988839	23938731	2	DHRS4-AS1	119	-1.86364	0.0148373	-0.360846	Mono_treated
11747.1	chr19	13836359	13836287	2	MIR24-2	451	-1.86258	0.00186999	-1.2045	CD8,N_control
23211	chr9	36823599	36823539	2	MIR4475	234	-1.86155	0.00162893	-0.643603	Mono_treated
1920,04,01	chr1	183590876	183555563	2	NCF2	1920	-1.86105	0.000575465	-0.35857	NK_treated
8304,01,01	chr15	79971446	79960889	2	BCL2A1	636	-1.86071	0.0081392	-0.554564	NK_treated
6177	chr12	123712318	123761755	1	ATP6V0A2	1192	-1.86005	0.00141005	-0.27626	Mono_treated
13751.1	chr2	118942166	118994660	1	MARCO	802	-1.85914	0.043975	-0.489777	CD8,N_control
4138,02,01	chr11	61949821	61965515	1	BEST1	716	-1.85906	0.0389523	-0.407495	NK_control
23282	chr9	69820793	69906232	1	C9orf135	305	-1.8541	0.0284802	-0.388167	B_control
4974,01,01	chr11	133956985	133908564	2	IGSF9B	1552	-1.85266	5.551e-06	-0.359486	Mono_control
16436	chr3	45146422	45082278	2	CDCP1	304	-1.85181	0.0322971	-0.285672	B_control
21404	chr7	74254458	74231499	2	RFC2	460	-1.85169	0.00991615	-0.43655	CD8,N_control
3375,01,01	chr10	127907061	128085855	1	PTPRE	923	-1.84811	0.0272955	-1.37216	CD4,M_control
18598	chr5	17065598	17276843	1	BASP1	105	-1.84664	0.0236786	-0.375649	CD8,CM_control
22411	chr8	48921740	48917690	2	SNAI2	331	-1.84501	0.00949599	-0.374295	Mono_treated
17449	chr3	190322475	190305701	2	CLDN1	1317	-1.84497	0.0217926	-0.166235	NK_treated
18732	chr5	55102648	55110252	1	GZMA	239	-1.84247	0.0239375	-0.374984	B_control
21201	chr7	35715034	35734887	1	LOC100506725	257	-1.84236	6.8477e-05	-0.358249	Mono_control
19671	chr6	2750966	2663629	2	MYLK4	16	-1.84226	0.044005	-0.253567	CD8,N_control
20603	chr6	116060758	115931149	2	FRK	948	-1.84088	0.041555	-0.298246	CD8,N_control
7328	chr14	76762189	76783015	1	VASH1	510	-1.83877	0.00709538	-0.437976	B_control
21687.1	chr7	105876821	106033773	1	CDHR3	743	-1.83598	0.0106438	-0.584696	Mono_control
7470	chr14	97458816	97581601	1	LINC02325	652	-1.8353	0.00247357	-0.384384	B_control
4797,01,01	chr11	118436490	118526832	1	KMT2A	1375	-1.83479	0.00919607	-0.495979	Mono_control
5100	chr12	7129698	7158945	1	CLSTN3	115	-1.83462	0.000517193	-0.278033	Mono_control
11116	chr18	44970166	44970082	2	MIR4319	204	-1.83423	0.0330416	-0.277573	CD8,N_control
1769	chr1	166154798	166154743	2	MIR921	1769	-1.83318	0.0188871	-0.405856	Mono_treated
8249	chr15	75346955	75357114	1	NEIL1	581	-1.83251	0.00314455	-0.254613	Mono_control
21619	chr7	100827521	100802565	2	EPHB4	675	-1.83238	0.0389756	-0.156257	NK_treated
10958	chr18	7117814	6941744	2	LAMA1	46	-1.82847	0.00807441	-0.310989	NK_treated
15280	chr21	17819386	17788967	2	C21orf91	36	-1.8281	0.0160342	-0.308729	Mono_treated
13903	chr2	158968634	159232659	1	TANC1	954	-1.82803	0.00420819	-0.678216	B_control
1633	chr1	157700857	157676481	2	FCRL3	1633	-1.82662	0.044743	-0.17356	CD8,N_treated
17471	chr3	194136145	194138732	1	HES1	1339	-1.8254	0.00160674	-0.890435	CD8,CM_control
8071,02,01	chr15	60479178	60630637	1	RORA-AS1	403	-1.8253	1.1205e-05	-0.871534	Mono_treated
21097.2	chr7	22725884	22732002	1	IL6	153	-1.82194	0.0114835	-0.356714	NK_treated
21438	chr7	77416673	77425443	1	LOC101927243	494	-1.81783	0.000290702	-0.454312	CD4,M_control
12626	chr19	51124908	51136651	1	SIGLEC9	1330	-1.81526	0.0330611	-0.203816	B_control
14922	chr20	38805705	38923024	1	PPP1R16B	393	-1.81454	5.56381e-08	-0.907553	Mono_control
1793	chr1	168543997	168540765	2	XCL2	1793	-1.81381	0.000293242	-0.325288	B_control
5550	chr12	54058254	54122234	1	FLJ12825	565	-1.81336	0.00118769	-0.226805	Mono_treated
22975	chr8	144950888	144930358	2	ZNF16	895	-1.81191	0.0239725	-0.110917	Mono_control
6759	chr13	110305812	110513027	1	COL4A2	500	-1.81082	0.00763842	-0.647674	NK_treated
16898	chr3	114276913	114310288	1	TIGIT	766	-1.81021	0.000670102	-0.250845	Mono_control
14573.2	chr20	2296001	2341078	1	TGM3	44	-1.80766	0.00318703	-0.355105	NK_treated
9301	chr16	73092349	73093774	1	HCCAT5	816	-1.80541	0.0334968	-0.120591	CD8,N_control
1274.1	chr1	116754385	116769228	1	CD2	1274	-1.80425	0.000913091	-0.602834	Mono_control
5963	chr12	108339341	108288044	2	CMKLR1	978	-1.80339	0.00343122	-0.485584	CD4,M_control
23831.3	chr9	133739955	133663560	2	SARDH	854	-1.80135	0.0069101	-0.407514	Mono_treated
11575	chr19	8698822	8697397	2	ACTL9	279	-1.79985	0.00573263	-0.37696	B_control
17623.1	chr4	6200733	6238317	1	LINC02495	89	-1.79843	0.0187645	-0.220387	Mono_control
2181	chr1	218346235	218444619	1	TGFB2	2181	-1.79546	0.0366781	-0.248361	NK_treated
15852.2	chr22	35336799	35336721	2	MIR6069	281	-1.79525	0.00719243	-0.683232	NK_treated
2448,02,01	chr1	248816846	248816030	2	SH3BP5L	2448	-1.79381	0.0406785	-0.243773	NK_treated
3273	chr10	114994657	114996593	1	LOC102724589	821	-1.79203	0.0441945	-0.296853	Mono_treated
23788	chr9	131502902	131523806	1	POMT1	811	-1.79078	0.00901131	-0.210188	Mono_control
14757	chr20	24992979	24962925	2	APMAP	228	-1.78883	0.000263404	-0.528928	Mono_control
10186.1	chr17	41309253	41307700	2	KRTAP16-1	700	-1.78731	2.25876e-05	-0.549415	Mono_control
6842	chr14	20326526	20326450	2	SNORD126	24	-1.7843	0.0328535	-0.241276	Mono_control
4995	chr12	460364	563509	1	B4GALNT3	10	-1.7819	0.00147963	-0.4136	B_control
17622.4	chr4	6200591	6026199	2	JAKMIP1	88	-1.78113	0.00183621	-0.560634	Mono_treated
20840	chr6	157529132	157529200	1	MIR3692	1185	-1.78077	0.00095139	-0.532608	CD8,N_control
17779.3	chr4	40502119	40502040	2	MIR4802	245	-1.78068	0.0107979	-0.607222	NK_treated
12247	chr19	41114432	41128254	1	CYP2F1	951	-1.77926	0.0298413	-0.335976	B_control
16924	chr3	119579268	119589945	1	ADPRH	792	-1.77692	0.0216714	-0.189786	CD8,CM_control
18525.1	chr5	1523977	1456480	2	LPCAT1	32	-1.77683	4.67875e-05	-0.533281	CD8,N_control
15093	chr20	55427197	55420336	2	LINC01441	564	-1.77664	0.029224	-0.118356	NK_treated
16898.1	chr3	114276913	114310288	1	TIGIT	766	-1.77599	0.00224418	-0.26139	Mono_treated
13340	chr2	61018259	60940222	2	PUS10	391	-1.77589	0.00470419	-0.470989	CD8,N_control
5494,01,01	chr12	52652164	52644558	2	KRT2	509	-1.77348	0.0013868	-0.280845	Mono_control
12924	chr19	58155110	58126252	2	ZNF329	1628	-1.77324	0.0300391	-0.162202	Mono_treated
12657	chr19	51890950	51855802	2	ZNF577	1361	-1.77129	0.0400359	-0.0601989	CD8,N_control
3332	chr10	122879641	122849078	2	FAM24B	880	-1.76926	0.0326073	-0.143928	Mono_control
12141.1	chr19	37692337	37647813	2	ZNF781	845	-1.76903	0.0384138	-0.172603	Mono_treated
3867,01,01	chr11	36296288	36465204	1	PRR5L	445	-1.76799	0.0192039	-0.558076	CD8,N_treated
12014	chr19	33225850	33208664	2	SLC7A10	718	-1.76719	0.016801	-0.262433	CD8,N_control
20871	chr6	160007664	160003291	2	AIRN	1216	-1.76572	0.0461836	-0.303472	B_control
10140.1	chr17	40565472	40553769	2	CCR7	654	-1.76293	2.97584e-07	-0.752707	Mono_control
16313	chr3	31161787	31161704	2	MIR466	181	-1.76261	0.0158392	-0.439359	CD8,CM_control
10037.1	chr17	35930773	35918066	2	RDM1	551	-1.76142	0.0309195	-0.287983	Mono_treated
2516,01,01	chr10	8053604	8075198	1	GATA3	64	-1.76098	4.44042e-05	-0.334276	Mono_control
19871	chr6	27815044	27815424	1	HIST1H2BM	216	-1.75864	0.0387999	-0.691928	Mono_control
8886,02,01	chr16	27453393	27447669	2	IL21R-AS1	401	-1.75834	0.0191152	-0.369589	Mono_treated
19824	chr6	26103876	26104310	1	HIST1H4C	169	-1.75701	0.0059857	-0.546155	Mono_control
13493	chr2	74833981	74893359	1	HK2	544	-1.7544	0.00855953	-0.530531	CD8,CM_control
22613	chr8	91070196	91087095	1	OTUD6B	533	-1.75421	0.0176358	-0.402336	Mono_treated
17622	chr4	6200591	6026199	2	JAKMIP1	88	-1.754	0.00243771	-0.468168	B_control
23871	chr9	136327323	136322303	2	DKFZP434A062	894	-1.7538	0.0229001	-0.161602	Mono_control
9751,01,01	chr17	10198551	9910609	2	GAS7	265	-1.75004	0.00257305	-0.896549	CD8,N_treated
428	chr1	26374522	26361634	2	ZNF683	428	-1.74803	0.00179121	-0.368602	Mono_control
1217	chr1	111739841	111747798	1	INKA2-AS1	1217	-1.74507	0.0201999	-0.299545	CD8,CM_control
18687	chr5	41870030	41872241	1	OXCT1-AS1	194	-1.74477	0.00888337	-0.439287	Mono_control
11432	chr19	3802129	3777970	2	MATK	136	-1.7439	0.0259378	-0.237632	CD8,N_control
1052.1	chr1	91949371	92014426	1	BRDT	1052	-1.74357	0.0124053	-0.345143	Mono_control
24413	chrX	74925485	74732849	2	NEXMIF	450	-1.74319	0.0359093	-0.11884	Mono_control
14564.2	chr20	1558843	1534251	2	SIRPD	35	-1.74183	0.0338408	-0.219505	NK_control
13171	chr2	30231531	30323730	1	LBH	222	-1.74182	1.92003e-06	-0.637138	Mono_control
8344	chr15	83208018	83112738	2	HDGFL3	676	-1.73982	0.0245804	-0.213503	Mono_control
9437	chr16	88651152	88643283	2	CYBA	952	-1.73969	0.0133096	-0.451702	CD8,N_control
2505	chr10	6580301	6427143	2	PRKCQ	53	-1.73754	1.02149e-05	-0.79984	B_control
23146	chr9	34376853	34366670	2	MYORG	169	-1.73646	0.00384324	-0.35325	Mono_treated
7048	chr14	39233902	39388513	1	MIA2	230	-1.73536	0.0205681	-0.609716	Mono_treated
16151.1	chr3	4979116	4985323	1	BHLHE40	19	-1.734	0.00125916	-1.53203	CD8,N_treated
3712	chr11	12163683	12163767	1	MIR6124	290	-1.73318	0.0137175	-0.34008	B_control
19894	chr6	28281572	28302549	1	PGBD1	239	-1.73071	0.0426031	-0.0668894	Mono_control
8826,01,01	chr16	20899868	20925006	1	LYRM1	341	-1.73044	0.00943771	-0.291468	CD8,N_control
17157	chr3	146544864	146515180	2	PLSCR1	1025	-1.73019	0.0126095	-0.225632	CD8,N_control
14613	chr20	3786690	3783851	2	CENPB	84	-1.72926	0.0397935	-0.311928	Mono_treated
8443	chr15	94231538	94483952	1	MCTP2	775	-1.72852	1.54097e-07	-0.718387	CD4,M_control
20983	chr7	2403560	2448483	1	CHST12	39	-1.72822	0.000646629	-0.484064	CD8,N_control
14470	chr2	238203729	238170401	2	ILKAP	1521	-1.7255	0.0420575	-0.305204	Mono_control
21082.3	chr7	20217577	20221700	1	LOC100506098	138	-1.72549	0.00503098	-0.601593	NK_treated
11511	chr19	6463777	6467221	1	CRB3	215	-1.72513	0.0104499	-0.316917	Mono_control
23706	chr9	127905408	127885321	2	ST6GALNAC6	729	-1.72464	0.0022365	-0.364376	Mono_control
16094	chr22	49827512	49773283	2	BRD1	523	-1.72348	8.39081e-06	-0.404254	Mono_control
20596.2	chr6	113857362	113863471	1	MARCKS	941	-1.72329	0.0111975	-0.331872	NK_treated
17243	chr3	158962928	159266307	1	IQCJ	1111	-1.72083	0.00382086	-0.389339	NK_treated
4807	chr11	118883766	118897799	1	CXCR5	1385	-1.7206	0.0129799	-0.646304	Mono_control
17642	chr4	7434945	7432258	2	PSAPL1	108	-1.72049	0.0449328	-0.391064	CD8,N_control
5042,01,01	chr12	5043989	5046788	1	KCNA5	57	-1.72047	0.0474523	-0.588812	Mono_control
1274.2	chr1	116754385	116769228	1	CD2	1274	-1.71995	0.00196666	-0.694209	Mono_treated
9124	chr16	57668187	57689378	1	ADGRG3	639	-1.71967	0.00489175	-0.200053	CD8,N_control
8833,01,01	chr16	21448071	21402237	2	NPIPB3	348	-1.7185	0.00950878	-0.0400175	CD8,N_control
13775	chr2	126655933	126696675	1	GYPC	826	-1.71712	0.0421772	-0.407888	B_control
18147.1	chr4	108167525	108199920	1	LEF1-AS1	613	-1.7167	0.0497921	-0.338147	Mono_treated
10185	chr17	41302851	41301826	2	KRTAP29-1	699	-1.71664	0.000245797	-0.55084	Mono_control
16214.1	chr3	12159351	12153051	2	TIMP4	82	-1.71578	0.0102654	-0.241795	CD8,N_control
14753	chr20	23988779	23985050	2	GGTLC1	224	-1.71422	2.79288e-05	-0.470204	Mono_control
10002.3	chr17	34255285	34257203	1	CCL2	516	-1.71298	0.00551374	-0.325666	NK_treated
11573	chr19	8577577	8520790	2	MYO1F	277	-1.71297	0.00128964	-0.51292	B_control
12114	chr19	36604817	36634113	1	ZNF382	818	-1.71084	0.0210462	-0.139475	Mono_control
8405	chr15	90006755	90006841	1	MIR3174	737	-1.70937	0.00173152	-0.996462	CD8,N_control
282	chr1	17439724	17406760	2	RCC2	282	-1.70908	0.00943771	-0.291029	CD8,N_control
5562	chr12	54419460	54395261	2	ITGA5	577	-1.70738	0.0366553	-0.50316	B_control
14591	chr20	2840703	2866732	1	VPS16	62	-1.70612	0.0451177	-0.290872	B_control
17298	chr3	170586074	170459584	2	SLC7A14	1166	-1.70505	0.0471802	-0.367014	Mono_treated
19758.2	chr6	14117256	14136918	1	CD83	103	-1.70475	0.000442043	-0.838023	CD8,N_control
24741	chrX	136639543	136642429	1	LINC00892	778	-1.70339	0.0195266	-0.29192	B_control
17670	chr4	10078692	10078611	2	MIR3138	136	-1.70323	0.0145233	-0.636543	B_control
20894	chr6	166342591	166319728	2	SFT2D1	1239	-1.70199	0.027958	-0.288275	CD8,N_control
15306	chr21	26845409	26835747	2	ADAMTS1	62	-1.70194	0.0107239	-0.238052	CD4,M_control
18642.3	chr5	35852695	35879603	1	IL7R	149	-1.70034	0.00938029	-0.413826	Mono_treated
1258	chr1	115089500	115048011	2	TSPAN2	1258	-1.69974	0.000121093	-0.385933	Mono_control
3772	chr11	18935002	18933813	2	MRGPRX1	350	-1.6981	0.00639157	-0.393466	Mono_treated
371	chr1	23581495	23640568	1	MDS2	371	-1.69793	0.00787834	-0.510178	NK_control
16943	chr3	121660927	121631399	2	HCLS1	811	-1.6977	0.0060907	-0.275249	Mono_control
6479	chr13	46438190	46342000	2	RUBCNL	220	-1.69522	0.000355267	-0.380335	CD4,M_control
14206	chr2	207110073	207109987	2	MIR2355	1257	-1.69492	0.0475182	-0.396255	CD8,CM_control
19637	chr5	180830957	180835726	1	LINC00847	1144	-1.69481	0.0107372	-0.328117	NK_treated
9366	chr16	82990298	82953230	2	LOC101928417	881	-1.69406	0.000143169	-0.200661	CD8,N_control
5162	chr12	10410146	10372353	2	KLRC4-KLRK1	177	-1.69397	0.00601274	-0.309965	CD4,M_control
14187	chr2	203936748	203961577	1	ICOS	1238	-1.69366	0.0118025	-0.415056	B_control
15638	chr22	20080232	20111877	1	DGCR8	67	-1.69203	0.0461986	-0.167127	Mono_treated
11121	chr18	45967274	45847609	2	EPG5	209	-1.6909	0.0107451	-0.523912	B_control
11397.2	chr19	2630715	2630793	1	MIR7850	101	-1.69063	0.0151528	-0.69935	CD8,N_control
6304	chr13	24254439	24252749	2	SPATA13-AS1	45	-1.68882	0.00291325	-1.15334	B_control
16960	chr3	122680618	122730840	1	PARP14	828	-1.68852	0.000597328	-0.364848	CD8,N_control
5732	chr12	67989445	68234686	1	IFNG-AS1	747	-1.68826	7.8853e-06	-0.57279	Mono_control
14413	chr2	232520463	232525716	1	PRSS56	1464	-1.68679	0.0420221	-0.215293	Mono_control
1702.1	chr1	160796074	160828261	1	LY9	1702	-1.6864	0.0038812	-0.483481	Mono_control
12355.2	chr19	44699151	44710714	1	CEACAM16	1059	-1.686	0.00297767	-0.283313	NK_treated
14371	chr2	227871054	227924344	1	DAW1	1422	-1.68578	0.0250284	-0.273566	CD8,CM_control
3382	chr10	130136399	130184521	1	GLRX3	930	-1.68535	0.0483715	-0.310288	Mono_treated
9167	chr16	66873256	66802875	2	NAE1	682	-1.68413	0.0457647	-0.372497	CD8,N_control
17860	chr4	56466915	56503680	1	SRP72	326	-1.68351	0.0202489	-0.186322	Mono_treated
24555	chrX	108439497	108155607	2	COL4A6	592	-1.68343	0.00506656	-0.211048	Mono_treated
19504	chr5	170331429	170333879	1	LINC01366	1011	-1.68245	0.0114943	-0.876239	B_control
8419	chr15	90883695	90895776	1	FES	751	-1.68155	0.0430201	-0.239222	CD8,N_control
4982	chr11	134331874	134378341	1	GLB1L2	1560	-1.68119	0.00118552	-0.157448	Mono_control
13066	chr2	20447074	20449445	1	RHOB	117	-1.68116	0.000369044	-0.8355	CD8,N_treated
12993	chr2	8583792	8559833	2	LINC01814	44	-1.68053	6.08232e-09	-0.602333	CD8,N_control
4976	chr11	134068925	134152001	1	JAM3	1554	-1.67994	0.000482344	-0.169061	Mono_control
4239,01,01	chr11	64760297	64746389	2	PYGM	817	-1.67973	0.0100883	-0.367175	Mono_treated
7782	chr15	28884483	29118315	1	APBA2	114	-1.6797	2.10901e-06	-0.699558	Mono_treated
12273	chr19	41883161	41930150	1	ARHGEF1	977	-1.67886	6.24014e-05	-0.464094	Mono_control
5990,01,01	chr12	109833348	109833436	1	MIR4497	1005	-1.67846	0.0371956	-0.407765	NK_treated
5475,02,01	chr12	52210855	52205584	2	C12orf80	490	-1.67807	0.00600104	-0.287069	NK_treated
6060	chr12	116550742	116576448	1	MAP1LC3B2	1075	-1.67783	0.0194392	-0.443076	CD8,CM_control
1632.1	chr1	157598080	157573749	2	FCRL4	1632	-1.67773	0.047864	-0.145353	CD4,M_control
12608	chr19	50808874	50818880	1	LINC01869	1312	-1.67768	0.00261828	-0.291304	Mono_control
1274	chr1	116754385	116769228	1	CD2	1274	-1.67319	0.0167437	-0.7518	B_control
6066	chr12	117099479	117038923	2	TESC	1081	-1.67304	0.00817494	-0.283717	CD4,M_control
8657	chr16	3112560	3120517	1	ZNF205	172	-1.67291	0.0222171	-0.159984	Mono_control
13597	chr2	96816245	96833911	1	CNNM3	648	-1.67282	0.0336876	-0.241582	Mono_treated
12985	chr2	6865828	6898239	1	RSAD2	36	-1.67281	0.018596	-0.286299	Mono_control
18217	chr4	122152333	122362758	1	KIAA1109	683	-1.67199	0.0123696	-0.40012	B_control
19659	chr6	391739	411447	1	IRF4	4	-1.67071	0.00205229	-0.375597	Mono_control
17170	chr3	149222055	149162410	2	CP	1038	-1.67011	0.0126787	-0.141842	CD8,N_control
23378	chr9	90801787	90898549	1	SYK	401	-1.66971	0.0164286	-0.470393	CD8,CM_control
16693	chr3	58824437	59019093	1	C3orf67-AS1	561	-1.66942	0.0441387	-0.341463	NK_treated
24266	chrX	51332231	51337525	1	NUDT10	303	-1.66859	0.0305514	-0.147055	Mono_control
22006	chr7	150685697	150693641	1	GIMAP2	1062	-1.6678	0.0146752	-0.245014	Mono_treated
10721	chr17	75515583	75500261	2	CASKIN2	1235	-1.66746	0.0125828	-0.349608	Mono_control
16962	chr3	122794795	122881139	1	DIRC2	830	-1.66647	0.0135632	-0.210011	CD8,N_control
7404,01,01	chr14	91947987	91869412	2	FBLN5	586	-1.66562	0.0114528	-0.245133	Mono_control
730	chr1	44808482	44815585	1	BTBD19	730	-1.66054	0.00578269	-0.615225	NK_control
19377	chr5	150155872	150113837	2	PDGFRB	884	-1.65925	0.0415721	-0.190883	CD8,N_control
11748.1	chr19	13836517	13836440	2	MIR27A	452	-1.65782	0.00931178	-1.15589	CD8,N_control
13722.2	chr2	112836903	112829751	2	IL1B	773	-1.65697	0.0121383	-0.481444	NK_treated
14400	chr2	231530495	231523160	2	NMUR1	1451	-1.65621	4.3306e-05	-0.499199	CD8,N_control
11244.1	chr18	69961803	69831158	2	CD226	332	-1.65542	1.64778e-06	-0.500569	Mono_control
23510	chr9	105447796	105552433	1	FSD1L	533	-1.6536	0.014305	-0.157035	CD8,N_control
14187.2	chr2	203936748	203961577	1	ICOS	1238	-1.65118	0.0494412	-0.410168	NK_control
15077.1	chr20	51452977	51452905	2	MIR3194	548	-1.65113	9.37558e-05	-0.544658	Mono_treated
927.1	chr1	67166400	67259979	1	IL23R	927	-1.65075	0.00464276	-0.279397	Mono_treated
6269	chr13	19633681	19673459	1	MPHOSPH8	10	-1.65028	0.0191459	-0.305092	Mono_treated
4418	chr11	70398404	70436584	1	CTTN	996	-1.64995	0.000788206	-0.243146	CD8,N_control
1270	chr1	116560111	116560024	2	MIR548AC	1270	-1.64912	0.00612731	-0.409819	CD8,N_control
19863	chr6	27247701	27256624	1	PRSS16	208	-1.64902	5.18443e-05	-0.469751	Mono_control
1703	chr1	160862855	160830160	2	CD244	1703	-1.64757	0.0176847	-0.432736	B_control
22880	chr8	142834247	142916506	1	GML	800	-1.64693	0.000403873	-0.264845	Mono_control
5161	chr12	10391874	10372353	2	KLRK1	176	-1.64634	0.0070926	-0.282382	CD4,M_control
8047	chr15	57375967	57550727	1	CGNL1	379	-1.64631	0.0306367	-0.37862	CD8,N_treated
19207	chr5	139384553	139367196	2	SLC23A1	714	-1.64626	0.0424074	-0.21362	CD8,N_control
15137	chr20	59042809	59038134	2	SLMO2-ATP5E	608	-1.64614	0.00298421	-0.429579	Mono_treated
10002	chr17	34255285	34257203	1	CCL2	516	-1.64612	0.00971295	-0.270954	CD4,M_control
8454	chr15	97960698	97973838	1	ARRDC4	786	-1.64572	9.31736e-06	-0.405283	CD8,CM_control
10682.1	chr17	74466416	74484796	1	CD300A	1196	-1.64428	0.019273	-0.45052	CD8,N_control
6696	chr13	99087819	99088625	1	DOCK9-DT	437	-1.63941	0.00161547	-1.15043	Mono_control
478	chr1	28553085	28578545	1	TRNAU1AP	478	-1.63824	0.0417433	-0.354564	Mono_control
802	chr1	51519328	51354263	2	EPS15	802	-1.63728	0.00270299	-0.386247	Mono_treated
730.1	chr1	44808482	44815585	1	BTBD19	730	-1.63607	3.47547e-05	-0.809484	NK_treated
2580	chr10	17809344	17911170	1	MRC1	128	-1.63476	0.0061428	-0.254637	CD8,N_control
2161	chr1	212858255	212899363	1	FLVCR1	2161	-1.63427	0.0184257	-0.204339	CD8,N_control
18272	chr4	140756120	140620765	2	TBC1D9	738	-1.63261	0.046387	-0.382734	CD4,M_control
12401	chr19	45769226	45764785	2	SIX5	1105	-1.63212	0.00484673	-0.401177	Mono_control
14445	chr2	234497053	234493041	2	ARL4C	1496	-1.63138	8.55459e-05	-1.31291	Mono_treated
7096	chr14	50872160	50904970	1	ABHD12B	278	-1.62871	0.0219246	-0.233449	NK_treated
11574	chr19	8610735	8580242	2	ADAMTS10	278	-1.62822	0.00367699	-0.38492	B_control
17423	chr3	186807058	186789880	2	RFC4	1291	-1.62676	0.0469785	-0.157652	Mono_control
21318	chr7	55255635	55235965	2	ELDR	374	-1.62662	0.0111273	-0.334253	Mono_treated
16949.1	chr3	122055366	122121139	1	CD86	817	-1.62618	0.0335477	-0.212864	NK_treated
2290	chr1	230057990	230282124	1	GALNT2	2290	-1.62403	0.0177845	-0.816301	CD4,M_control
16047.1	chr22	44702233	44862706	1	PRR5-ARHGAP8	476	-1.62284	0.0384079	-0.598685	Mono_treated
17814.1	chr4	48134256	48066393	2	TXK	280	-1.62262	0.0220299	-0.237243	Mono_treated
12323	chr19	43670547	43646095	2	PLAUR	1027	-1.62224	0.0352937	-0.705471	B_control
4714	chr11	111766427	111726908	2	PPP2R1B	1292	-1.62117	0.0480609	-0.226	Mono_control
13446	chr2	73156721	73073382	2	RAB11FIP5	497	-1.61982	0.00919831	-0.390845	Mono_control
21233.1	chr7	41693916	41779388	1	INHBA-AS1	289	-1.61958	0.0156215	-0.249409	CD8,N_control
9780	chr17	14069496	14208677	1	COX10	294	-1.61957	0.0135928	-0.37404	B_control
10912.1	chr17	83079691	83095119	1	METRNL	1426	-1.61933	4.87853e-06	-0.477082	CD8,N_control
19903	chr6	28863677	28859625	2	LINC01623	248	-1.61746	8.50713e-05	-0.558498	Mono_control
8915	chr16	29291220	29372110	1	SNX29P2	430	-1.61628	0.00414864	-0.244011	CD8,N_control
15732.1	chr22	24952730	25197448	1	KIAA1671	161	-1.61514	0.0216588	-0.897952	Mono_treated
13046	chr2	16666331	16549459	2	FAM49A	97	-1.61433	0.000711791	-0.645821	CD4,M_control
24451	chrX	86047562	85861180	2	CHM	488	-1.61161	0.0426791	-0.149205	CD8,N_control
2312	chr1	231925834	231945233	1	DISC1-IT1	2312	-1.61012	0.0246077	-0.117608	CD8,N_control
10558	chr17	61928016	61865367	2	INTS2	1072	-1.6099	0.0206975	-0.236243	Mono_control
2405	chr1	247507058	247577690	1	GCSAML	2405	-1.60979	0.0209467	-0.139938	CD8,CM_control
4343	chr11	66677921	66664998	2	RBM4B	921	-1.60911	0.0271189	-0.474591	Mono_control
3269	chr10	114684655	114431113	2	ABLIM1	817	-1.60871	2.05699e-05	-0.701105	Mono_control
10115	chr17	39864188	39757715	2	IKZF3	629	-1.6083	3.07444e-07	-0.644945	Mono_control
4108,01,01	chr11	61102395	61127852	1	CD5	686	-1.60709	0.0344587	-0.129714	NK_control
14799	chr20	32052188	32101856	1	HCK	270	-1.6057	0.0188098	-0.260509	CD8,N_control
10789	chr17	78132407	78110458	2	TMC6	1303	-1.60473	0.0480052	-1.02637	Mono_control
21374.1	chr7	69597448	69595958	2	LOC100507468	430	-1.60344	0.0106944	-0.322719	CD8,N_control
4545,01,01	chr11	83041598	83041464	2	SNORA70E	1123	-1.60268	0.0481478	-0.328035	NK_treated
1623	chr1	156815640	156881850	1	NTRK1	1623	-1.6003	0.000371991	-0.377381	Mono_control
22672	chr8	100131268	99960936	2	RGS22	592	-1.60012	0.043624	-0.23976	Mono_treated
9156	chr16	66517312	66469796	2	BEAN1-AS1	671	-1.59995	0.00471352	-0.321175	CD8,N_control
16015.1	chr22	42553617	42574382	1	SERHL2	444	-1.59841	0.00278943	-0.211337	Mono_control
19436	chr5	157166264	157161846	2	FAM71B	943	-1.59824	0.000736424	-0.483008	B_control
18869	chr5	76716043	76735781	1	F2R	376	-1.59705	0.030744	-0.328136	B_control
20792	chr6	149485061	149446795	2	ZC3H12D	1137	-1.59644	0.00046711	-0.439024	NK_treated
6479,01,01	chr13	46438190	46342000	2	RUBCNL	220	-1.59589	0.016801	-0.411789	CD8,N_control
9466	chr16	89575768	89597246	1	CPNE7	981	-1.59569	0.00730195	-0.239635	Mono_control
1269	chr1	116571039	116514535	2	CD58	1269	-1.5955	9.1634e-07	-0.613527	CD8,N_control
12654.3	chr19	51804110	51745172	2	FPR1	1358	-1.59417	0.00886322	-0.250749	NK_treated
22797.2	chr8	125951249	125922308	2	LINC00861	717	-1.59129	0.00155339	-0.449432	Mono_treated
241	chr1	15409895	15430343	1	EFHD2	241	-1.59124	0.0441879	-0.620728	CD4,M_control
1059	chr1	92298965	92402056	1	RPAP2	1059	-1.591	0.0281794	-0.276608	B_control
23402	chr9	93134288	93121489	2	NINJ1	425	-1.59051	0.00624133	-0.661404	CD8,N_control
11038	chr18	23689443	23955066	1	LAMA3	126	-1.59024	5.20045e-05	-0.800752	Mono_control
24383	chrX	71697196	71706455	1	LOC100132741	420	-1.5887	0.0355449	-0.0441602	Mono_control
22887	chr8	143213193	143217170	1	GPIHBP1	807	-1.58597	0.0126392	-0.283928	B_control
11746	chr19	13836289	13834516	2	LOC284454	450	-1.58347	0.00663585	-1.19688	CD8,N_control
3718	chr11	13276652	13387266	1	ARNTL	296	-1.57864	0.00872566	-0.59616	B_control
16411	chr3	43286512	43424764	1	SNRK	279	-1.57795	0.00510305	-0.71516	B_control
8053	chr15	58410569	58569843	1	LIPC	385	-1.57488	0.000242772	-0.447168	B_control
4361	chr11	67421183	67398183	2	PPP1CA	939	-1.5725	0.000913091	-0.574067	Mono_control
6337	chr13	27921404	27833444	2	PLUT	78	-1.57239	0.00521126	-0.167829	Mono_treated
11327.1	chr19	913245	896503	2	R3HDM4	31	-1.57222	0.00817538	-0.289374	NK_treated
20187	chr6	37499922	37482920	2	CCDC167	532	-1.5717	0.00208251	-0.435575	Mono_control
12951	chr2	264866	218136	2	SH3YL1	2	-1.57164	0.0315285	-0.360784	Mono_treated
10139.2	chr17	40501597	40475828	2	TNS4	653	-1.5693	0.00199169	-0.340093	Mono_treated
17814	chr4	48134256	48066393	2	TXK	280	-1.56861	0.00396938	-0.272823	Mono_control
2496	chr10	5842132	5765223	2	GDI2	44	-1.56723	0.0394594	-0.442367	NK_control
12606	chr19	50799532	50799442	2	SNORD88A	1310	-1.56635	0.00430488	-0.506879	Mono_control
4090	chr11	60378530	60417756	1	MS4A14	668	-1.56468	0.000711791	-0.17726	CD4,M_control
18146.3	chr4	108168956	108047545	2	LEF1	612	-1.56455	0.0126236	-0.380599	Mono_treated
8064	chr15	59372693	59523549	1	FAM81A	396	-1.56415	0.0171117	-0.506272	CD4,M_control
10387	chr17	48460370	48466040	1	LOC101927166	901	-1.56395	0.00101057	-0.561658	Mono_control
12604	chr19	50804929	50797704	2	C19orf48	1308	-1.56373	0.00124254	-0.318835	Mono_control
22384	chr8	42207724	42175233	2	PLAT	304	-1.5634	0.0468107	-0.184773	NK_treated
3678	chr11	9265390	9138825	2	DENND5A	256	-1.55986	0.0065967	-0.456896	CD8,CM_control
10101	chr17	39225872	39210536	2	STAC2	615	-1.55937	0.0375782	-0.352486	Mono_control
22813	chr8	127960633	127960695	1	MIR1205	733	-1.5584	0.0112666	-0.75612	B_control
16137	chr3	1092576	1404217	1	CNTN6	5	-1.55799	0.038005	-0.269083	CD8,CM_control
1223	chr1	111990536	111998842	1	LINC01750	1223	-1.5567	0.0397332	-0.324288	Mono_treated
19435	chr5	157142933	157255191	1	ITK	942	-1.55571	0.000363102	-0.78356	B_control
18642	chr5	35852695	35879603	1	IL7R	149	-1.55484	0.000546069	-0.426936	B_control
12607	chr19	50802418	50802328	2	SNORD88C	1311	-1.5546	0.00471634	-0.50957	Mono_control
20091	chr6	33075926	33087201	1	HLA-DPB1	436	-1.55455	0.00489175	-0.371906	CD8,N_control
21439	chr7	77537275	77640071	1	PTPN12	495	-1.55226	0.012175	-0.507808	B_control
23274	chr9	68780055	68784608	1	FAM122A	297	-1.552	0.0384079	-0.417394	Mono_treated
4280	chr11	65444458	65444557	1	MIR612	858	-1.55155	0.00361339	-0.625654	CD8,N_control
21289	chr7	47582558	47275154	2	TNS3	345	-1.55039	0.023858	-0.762607	CD8,N_control
23875	chr9	136398797	136375577	2	SNAPC4	898	-1.54956	0.0250094	-0.223149	Mono_control
2879,01,01	chr10	72089032	72059035	2	SPOCK2	427	-1.54832	0.000466382	-0.451127	Mono_control
134	chr1	8026308	8004404	2	ERRFI1	134	-1.54797	0.0241982	-0.201497	CD8,N_control
21884	chr7	138981318	138831381	2	KIAA1549	940	-1.54792	0.00587524	-1.60024	CD4,M_control
3408	chr10	133276868	133262403	2	ADAM8	956	-1.54662	0.000866124	-0.570702	CD8,N_control
287	chr1	18480982	18486126	1	KLHDC7A	287	-1.54303	0.00631429	-0.336883	Mono_treated
528.2	chr1	32251239	32286165	1	LCK	528	-1.54285	0.0117403	-0.183407	Mono_treated
4292	chr11	65636310	65636369	1	MIR4690	870	-1.54219	0.0373505	-0.526343	Mono_control
529	chr1	32292086	32333635	1	HDAC1	529	-1.5419	0.045969	-0.220986	Mono_treated
15292	chr21	23079284	23079392	1	MIR6130	48	-1.54178	0.0122622	-0.299717	NK_treated
7595	chr14	101730437	101732522	1	LINC00239	777	-1.53939	0.000526156	-0.975855	B_control
14349	chr2	223838027	223751686	2	AP1S3	1400	-1.53938	0.0279796	-0.29914	CD8,N_control
1778.2	chr1	167518610	167430640	2	CD247	1778	-1.53869	0.000210703	-0.623103	Mono_treated
15821	chr22	31346777	31348719	1	LINC01521	250	-1.53843	0.00688922	-0.459244	Mono_control
3530,01,01	chr11	3166739	3087116	2	OSBPL5	108	-1.53766	9.34225e-05	-0.493527	CD8,N_control
1246	chr1	113929192	113977869	1	HIPK1	1246	-1.53704	0.0162432	-0.523152	B_control
14069	chr2	183117513	183161680	1	NUP35	1120	-1.53624	0.0425738	-0.18114	Mono_treated
3749	chr11	17734812	17783055	1	KCNC1	327	-1.53611	0.0113465	-0.199889	Mono_control
19356	chr5	149063163	148923639	2	SH3TC2	863	-1.53462	0.0101778	-0.359827	CD4,M_control
6979	chr14	24634267	24630954	2	GZMB	161	-1.53362	0.0363644	-0.518428	CD4,M_control
22435	chr8	55879813	56014168	1	LYN	355	-1.53346	6.95891e-06	-0.822931	CD4,M_control
12655.3	chr19	51752026	51770526	1	FPR2	1359	-1.53215	0.014091	-0.143369	NK_treated
13517	chr2	84516455	84819589	1	DNAH6	568	-1.53156	0.0206332	-0.937874	Mono_treated
20892	chr6	166236969	166256947	1	LOC101929297	1237	-1.53121	0.0216611	-0.377129	CD8,N_control
3889	chr11	44095549	44245429	1	EXT2	467	-1.531	0.0105755	-0.306514	Mono_treated
8404	chr15	90001392	90082200	1	ZNF710	736	-1.53097	0.000186554	-0.608403	CD8,N_control
6063	chr12	116881441	116856144	2	HRK	1078	-1.53079	0.0296665	-0.143012	CD8,N_control
22556	chr8	78666047	78719765	1	ZC2HC1A	476	-1.53049	0.0455001	-0.200848	NK_treated
14867	chr20	35664956	35648925	2	RBM12	338	-1.52954	0.0414363	-0.279133	Mono_control
18456.2	chr4	184826818	184755595	2	ACSL1	922	-1.52825	0.00200902	-0.411083	NK_treated
15745	chr22	26596717	26521983	2	TPST2	174	-1.5279	0.028425	-0.401307	CD4,M_control
9421	chr16	87492045	87406246	2	ZCCHC14	936	-1.52784	0.0227343	-0.267296	B_control
10623	chr17	67377281	67697261	1	PITPNC1	1137	-1.52687	0.00012683	-0.962624	B_control
10807.1	chr17	78903217	78870910	2	CEP295NL	1321	-1.52581	0.00108497	-0.355618	NK_treated
1134	chr1	103525691	103555239	1	RNPC3	1134	-1.52504	0.0279944	-0.158493	Mono_treated
6094	chr12	120265771	120210439	2	PXN	1109	-1.52495	0.0318533	-0.635991	B_control
15400	chr21	33915534	33977691	1	LINC00649	156	-1.52484	0.0286962	-0.529408	B_control
15820	chr22	31346232	31325804	2	PATZ1	249	-1.52472	0.00753343	-0.220442	Mono_control
18999.1	chr5	109883182	109884751	1	LINC01848	506	-1.52451	0.0310962	-0.307839	NK_treated
20188.1	chr6	37507348	37535616	1	LINC02520	533	-1.52146	1.50496e-05	-0.349575	Mono_control
1928	chr1	184974550	184790724	2	FAM129A	1928	-1.5209	0.00679599	-0.695167	B_control
3375	chr10	127907061	128085855	1	PTPRE	923	-1.52064	0.00114696	-0.841896	B_control
23521	chr9	108856967	108854589	2	ACTL7B	544	-1.52026	0.0384965	-0.186728	NK_treated
4913	chr11	125625136	125676255	1	CHEK1	1491	-1.52006	0.0209143	-0.13747	Mono_control
12994	chr2	8681863	8666636	2	ID2-AS1	45	-1.51961	0.0249692	-0.69244	B_control
19209.1	chr5	139395713	139390592	2	PROB1	716	-1.5186	0.0182255	-0.271845	Mono_control
12605	chr19	50799122	50799032	2	SNORD88B	1309	-1.51762	0.00618827	-0.455409	Mono_control
10015	chr17	35121522	35026496	2	RAD51D	529	-1.51678	0.0067934	-0.638176	B_control
203	chr1	12166943	12167038	1	MIR7846	203	-1.51627	0.0260038	-0.855537	CD8,N_control
15941.3	chr22	39097224	39104067	1	APOBEC3H	370	-1.51618	0.00521126	-0.283867	Mono_treated
7411	chr14	92748702	92703807	2	LGMN	593	-1.51586	0.0441406	-0.409833	CD4,M_control
19597.1	chr5	178113443	178126087	1	N4BP3	1104	-1.51574	0.00706638	-0.407754	Mono_treated
11753	chr19	13906452	13882348	2	C19orf57	457	-1.51505	0.0195555	-0.362327	CD8,N_control
13721	chr2	112784590	112773915	2	IL1A	772	-1.51501	0.00781239	-0.196123	CD8,N_control
13849	chr2	137964020	138016364	1	HNMT	900	-1.51465	0.0311029	-0.145361	NK_treated
22453	chr8	58272119	58255771	2	LOC101929528	373	-1.5133	0.0159082	-0.118176	B_control
16242	chr3	14818962	14934565	1	FGD5	110	-1.51286	0.0423228	-0.508565	Mono_treated
20852	chr6	158819412	158765741	2	EZR	1197	-1.51255	0.000149847	-0.445746	Mono_control
2380	chr1	244352635	244389663	1	C1orf100	2380	-1.51255	0.000137508	-0.255602	CD8,N_control
5157	chr12	10170542	10191801	1	TMEM52B	172	-1.51189	0.0158987	-0.183959	CD8,N_control
13166	chr2	28981298	29061373	1	TOGARAM2	217	-1.51001	0.00790442	-0.42173	Mono_control
19817	chr6	26027252	26026815	2	HIST1H4B	162	-1.50997	0.00542334	-0.766232	Mono_control
317	chr1	20186486	20184242	2	UBXN10-AS1	317	-1.50879	0.0363402	-0.39026	Mono_control
13554.1	chr2	86808396	86784610	2	CD8A	605	-1.50872	0.0463525	-0.229116	Mono_control
13588	chr2	96325331	96330517	1	ITPRIPL1	639	-1.50848	0.0294158	-0.303912	Mono_control
14893	chr20	37289638	37317260	1	MANBAL	364	-1.50839	0.0446236	-0.315146	CD8,N_control
8664	chr16	3263743	3267567	1	LINC00921	179	-1.50822	0.0375475	-0.598931	NK_treated
19857	chr6	27133042	27135291	1	HIST1H2AG	202	-1.50769	0.0072715	-0.851106	Mono_control
15958.1	chr22	39901082	39973721	1	GRAP2	387	-1.50751	0.0037855	-0.477276	Mono_control
11945	chr19	20661596	20553792	2	ZNF626	649	-1.50693	0.0382006	-0.23187	Mono_treated
8831	chr16	21303083	21238874	2	CRYM	346	-1.50643	0.0279524	-0.183711	NK_treated
4641	chr11	101130524	101029624	2	PGR	1219	-1.50539	0.0359111	-0.133963	NK_treated
18035	chr4	86542552	86542482	2	MIR4452	501	-1.50508	0.0232729	-0.322278	NK_treated
3917	chr11	46451889	46451805	2	MIR3160-1	495	-1.50273	0.00636762	-0.332127	Mono_control
16237.1	chr3	14402576	14489349	1	SLC6A6	105	-1.50166	0.0383612	-0.61649	CD8,N_treated
14189.1	chr2	205681990	205798133	1	NRP2	1240	-1.50155	0.001002	-0.435604	NK_treated
22837	chr8	133191039	133230344	1	WISP1	757	-1.49889	0.0327843	-0.374704	B_control
10023	chr17	35448837	35435096	2	SLFN13	537	-1.49821	0.0355756	-0.191232	Mono_control
22370	chr8	39934614	40016391	1	IDO2	290	-1.49812	0.029224	-0.209644	NK_treated
12481	chr19	48445773	48457022	1	GRWD1	1185	-1.49793	0.0163448	-0.358858	NK_treated
1541	chr1	154956123	154944076	2	PBXIP1	1541	-1.49786	0.00298072	-0.398116	Mono_control
10014	chr17	35121522	35011349	2	RAD51L3-RFFL	528	-1.49753	0.00299984	-0.697592	B_control
2775	chr10	50624951	50641451	1	SGMS1-AS1	323	-1.49674	0.00561012	-0.56263	Mono_control
204	chr1	12167003	12209228	1	TNFRSF1B	204	-1.4963	0.0345696	-0.608975	B_control
1317	chr1	144461674	144421386	2	NBPF15	1317	-1.49583	0.00624702	-0.0803426	Mono_control
15942.1	chr22	39152674	39120167	2	CBX7	371	-1.49316	0.00332576	-0.436724	Mono_control
2217	chr1	223701593	223776018	1	CAPN2	2217	-1.4922	0.0125593	-0.389616	B_control
16395	chr3	42600614	42648741	1	NKTR	263	-1.49004	0.00697203	-0.237094	Mono_control
1791	chr1	168422656	168400829	2	LOC100505918	1791	-1.48778	0.0327746	-0.194514	Mono_control
21449.1	chr7	80369575	80679277	1	CD36	505	-1.48664	0.0484053	-0.47185	NK_treated
19579	chr5	177351852	177331562	2	LMAN2	1086	-1.48653	0.0247648	-0.348061	Mono_control
18459.1	chr4	184899454	184893871	2	LINC01093	925	-1.48613	0.0468211	-0.162754	NK_treated
15297	chr21	25561909	25575168	1	MIR155HG	53	-1.48599	0.0425738	-0.48614	Mono_treated
10046.1	chr17	36196758	36088256	2	CCL3L1	560	-1.48432	8.87229e-08	-0.442333	CD8,N_control
10047.1	chr17	36103590	36212878	1	CCL4L1	561	-1.48313	5.3876e-08	-0.396467	CD8,N_control
23786.1	chr9	131394093	131500197	1	PRRC2B	809	-1.48239	0.000896697	-0.586326	Mono_control
21486.1	chr7	90466424	91210590	1	CDK14	542	-1.48179	0.00578269	-0.818347	NK_control
14713	chr20	19212646	19722937	1	SLC24A3	184	-1.47914	0.00784136	-0.745655	CD8,CM_control
14564.3	chr20	1558843	1534251	2	SIRPD	35	-1.47724	0.0242677	-0.180032	NK_treated
10046	chr17	36196758	36088256	2	CCL3L1	560	-1.4771	1.10746e-06	-0.542139	CD4,M_control
8885	chr16	27402162	27452042	1	IL21R	400	-1.47705	0.00396249	-0.658464	Mono_control
8832,01,01	chr16	21300849	21318591	1	CRYM-AS1	347	-1.47558	0.0137156	-0.186707	CD8,N_control
3761	chr11	18387787	18387860	1	MIR3159	339	-1.47554	0.00368328	-0.452891	NK_treated
5142	chr12	9760901	9752486	2	CD69	157	-1.4754	3.22919e-05	-1.15891	Mono_control
3429	chr11	236931	215458	2	SIRT3	7	-1.4754	0.0195702	-0.310514	Mono_control
17622.3	chr4	6200591	6026199	2	JAKMIP1	88	-1.47511	0.0101171	-0.412773	Mono_control
6517,01,01	chr13	50843939	50711008	2	DLEU7	258	-1.47495	0.0455753	-0.278133	CD4,M_control
17640	chr4	7192538	7742836	1	SORCS2	106	-1.47435	0.000539115	-1.05934	B_control
11327	chr19	913245	896503	2	R3HDM4	31	-1.47388	0.0494412	-0.181342	NK_control
12992.1	chr2	8328419	8007771	2	LINC00299	43	-1.47374	1.21592e-07	-0.811912	CD8,N_control
13771	chr2	121649650	121728481	1	NIFK-AS1	822	-1.47354	0.019085	-0.509952	B_control
7779	chr15	28099358	27754875	2	OCA2	111	-1.47308	0.0462944	-0.665034	Mono_treated
11209	chr18	59899948	59904306	1	PMAIP1	297	-1.47284	0.0185642	-0.923509	CD8,N_control
23116	chr9	32552553	32540544	2	TOPORS	139	-1.47231	0.00396249	-0.385188	Mono_control
7049	chr14	39267061	39265703	2	LOC100288846	231	-1.47219	0.0256936	-0.881353	Mono_treated
10366.1	chr17	47694081	47712050	1	TBKBP1	880	-1.47177	0.0334656	-0.337624	Mono_control
9502	chr17	1022559	1022476	2	MIR3183	16	-1.47015	0.0150423	-0.465012	CD8,N_control
20300	chr6	46170971	46159187	2	ENPP5	645	-1.46874	0.0494838	-0.211287	Mono_control
6749	chr13	108218368	108207439	2	LIG4	490	-1.46816	0.0293598	-0.26637	Mono_control
10682	chr17	74466416	74484796	1	CD300A	1196	-1.46811	0.0278502	-0.362704	B_control
21013.1	chr7	5879827	5886362	1	OCM	69	-1.46796	0.00210461	-0.408797	NK_treated
18210	chr4	121697113	121667955	2	ANXA5	676	-1.46767	0.0493708	-0.334748	CD8,N_control
5401	chr12	48813794	48828941	1	CACNB3	416	-1.46748	0.0335603	-0.187735	Mono_control
22412	chr8	49054311	49076090	1	PPDPFL	332	-1.46654	0.0153205	-0.141733	Mono_treated
10366	chr17	47694081	47712050	1	TBKBP1	880	-1.46615	0.00235321	-0.445748	CD8,N_control
16237	chr3	14402576	14489349	1	SLC6A6	105	-1.46609	0.000145997	-0.666146	CD8,N_control
23838	chr9	134317098	134440585	1	RXRA	861	-1.46565	2.64106e-05	-0.758573	CD8,N_control
15083.1	chr20	52972407	53495330	1	TSHZ2	554	-1.46538	0.0112136	-0.832868	Mono_control
19460	chr5	160342716	160251652	2	CCNJL	967	-1.46511	0.00624133	-0.216316	CD8,N_control
22529	chr8	73124088	73064540	2	SBSPON	449	-1.46479	0.000659555	-0.209709	Mono_treated
2589,01,01	chr10	19816239	20289856	1	PLXDC2	137	-1.46332	0.0192154	-0.490393	CD8,CM_control
17592	chr4	2963385	2937933	2	NOP14	58	-1.46298	0.0480362	-0.323161	Mono_treated
13810.2	chr2	130729070	130730336	1	GPR148	861	-1.46267	0.0308566	-0.273736	Mono_treated
9511	chr17	1628886	1569267	2	SLC43A2	25	-1.46168	0.000340292	-0.551596	CD8,N_control
6417	chr13	40220502	40194509	2	LINC00548	158	-1.46052	0.0243529	-0.309138	Mono_control
4088,04,01	chr11	60334831	60396596	1	MS4A6E	666	-1.45895	0.0349618	-0.226374	NK_treated
8084	chr15	63158021	63125872	2	RPS27L	416	-1.45779	0.0253692	-0.284813	CD8,N_control
13569.3	chr2	95025677	95053996	1	MAL	620	-1.45686	0.00107304	-0.251781	NK_treated
6098	chr12	120327789	120322111	2	PLA2G1B	1113	-1.4566	0.00248691	-0.320707	Mono_control
10689	chr17	74712978	74694311	2	CD300LF	1203	-1.45535	0.00393455	-0.159602	CD8,N_control
463	chr1	27872543	27886685	1	THEMIS2	463	-1.45443	0.0347427	-0.576312	CD4,M_control
11748	chr19	13836517	13836440	2	MIR27A	452	-1.45355	0.0386255	-1.30401	B_control
10037	chr17	35930773	35918066	2	RDM1	551	-1.45117	0.00221155	-0.172994	CD8,N_control
22677	chr8	100382763	100382845	1	MIR4471	597	-1.45101	0.0168099	-0.528336	Mono_treated
21438.1	chr7	77416673	77425443	1	LOC101927243	494	-1.45068	0.000218607	-0.395918	CD8,N_control
23726	chr9	128340646	128361470	1	SLC27A4	749	-1.44862	0.0349291	-0.284829	Mono_control
18732.2	chr5	55102648	55110252	1	GZMA	239	-1.4481	0.00998557	-0.296411	Mono_treated
15881	chr22	37175054	37125838	2	IL2RB	310	-1.44733	0.000339147	-0.50952	Mono_control
11747	chr19	13836359	13836287	2	MIR24-2	451	-1.44652	0.0376974	-1.26433	B_control
7775	chr15	26939539	26543546	2	GABRB3	107	-1.44647	0.0332341	-0.621966	Mono_treated
19597	chr5	178113443	178126087	1	N4BP3	1104	-1.44503	0.00765148	-0.445679	Mono_control
11612	chr19	10107651	10107735	1	SNORD105	316	-1.44468	0.0490897	-0.781625	Mono_control
16763	chr3	84881679	84638406	2	LINC00971	631	-1.4446	0.038811	-0.297476	NK_treated
14444	chr2	234050679	234077134	1	SPP2	1495	-1.44317	0.0026837	-0.176724	Mono_control
9973,02,01	chr17	30921680	30959322	1	ADAP2	487	-1.44303	0.0243389	-0.152289	NK_treated
21233	chr7	41693916	41779388	1	INHBA-AS1	289	-1.44287	0.00442934	-0.227959	CD4,M_control
10818	chr17	79801683	79792132	2	CBX8	1332	-1.44217	0.0401283	-0.370288	B_control
1778	chr1	167518610	167430640	2	CD247	1778	-1.44201	0.00651504	-0.844896	B_control
13859	chr2	144566435	144579434	1	LINC01412	910	-1.4416	0.000290702	-0.195867	CD4,M_control
18982	chr5	102296549	102233986	2	SLCO4C1	489	-1.44084	0.0449328	-0.254339	CD8,N_control
13567.1	chr2	88812370	88812454	1	MIR4436A	618	-1.44037	0.00778671	-0.3207	NK_treated
19436.2	chr5	157166264	157161846	2	FAM71B	943	-1.44025	0.00052079	-0.465593	Mono_treated
10722	chr17	75516060	75524739	1	TSEN54	1236	-1.44017	0.0410259	-0.338453	Mono_control
2098	chr1	206798870	206842981	1	IL19	2098	-1.43534	0.000855199	-0.363369	NK_treated
6014	chr12	111369121	111360651	2	PHETA1	1029	-1.43476	0.00612731	-0.276304	CD8,N_control
19817.1	chr6	26027252	26026815	2	HIST1H4B	162	-1.43299	0.0323005	-0.659021	Mono_treated
4975	chr11	134032272	134046849	1	LOC100128239	1553	-1.43243	0.00122733	-0.171807	Mono_control
474	chr1	28505943	28539300	1	RCC1	474	-1.43125	0.0496016	-0.302332	Mono_control
7795	chr15	30991607	30938941	2	MTMR10	127	-1.43063	0.0420936	-0.115931	CD4,M_control
10047	chr17	36103590	36212878	1	CCL4L1	561	-1.43049	1.0403e-06	-0.479462	CD4,M_control
20216	chr6	41228324	41238882	1	TREML4	561	-1.43006	0.00855953	-0.11529	CD8,CM_control
1835.1	chr1	172659018	172666874	1	FASLG	1835	-1.42946	0.00151276	-0.604652	Mono_control
169.1	chr1	10472288	10630758	1	PEX14	169	-1.42855	0.00517164	-0.641278	Mono_treated
20416	chr6	73354295	73353062	2	DPPA5	761	-1.42842	0.0073295	-0.213823	Mono_control
18146.2	chr4	108168956	108047545	2	LEF1	612	-1.42685	1.74447e-05	-0.521525	Mono_control
13587	chr2	96305515	96274336	2	SNRNP200	638	-1.42685	0.0496016	-0.191398	Mono_control
7106	chr14	52069228	52004803	2	NID2	288	-1.42684	0.00680219	-0.268165	Mono_control
15915	chr22	38205690	38111495	2	PLA2G6	344	-1.42635	0.00016283	-0.581573	CD8,N_control
19778.1	chr6	18387350	18468874	1	RNF144B	123	-1.42617	0.0413886	-0.296556	NK_control
1623.1	chr1	156815640	156881850	1	NTRK1	1623	-1.42504	0.00546283	-0.4075	Mono_treated
11028	chr18	22417915	22413601	2	CTAGE1	116	-1.42488	0.00362089	-0.325432	B_control
21094	chr7	22632925	22419444	2	STEAP1B	150	-1.4244	0.0210859	-0.459251	NK_treated
16848.3	chr3	108822698	108855005	1	TRAT1	716	-1.42399	0.0159699	-0.191194	Mono_control
4776	chr11	117232625	117286445	1	RNF214	1354	-1.42276	0.0216737	-0.186199	Mono_control
3327	chr10	122461525	122514908	1	HTRA1	875	-1.42165	0.0114943	-0.292536	B_control
21159	chr7	29208970	29199540	2	LOC102724484	215	-1.42011	0.0037493	-0.191777	CD8,N_control
6814,02,01	chr13	114244505	114244561	1	MIR548AR	555	-1.42009	0.0036605	-0.123442	Mono_control
1129	chr1	101236528	101235683	2	LOC101928370	1129	-1.41986	2.67358e-05	-1.26053	Mono_control
4079	chr11	59810872	59806135	2	MRPL16	657	-1.41859	0.00871915	-0.459983	CD8,N_control
13596	chr2	96798268	96798378	1	MIR3127	647	-1.41756	0.0157742	-0.263978	Mono_control
2942	chr10	79067895	78943328	2	ZMIZ1-AS1	490	-1.41588	0.00626712	-0.653119	B_control
3938	chr11	47378576	47354860	2	SPI1	516	-1.41514	0.0322454	-0.176156	CD4,M_control
18642.4	chr5	35852695	35879603	1	IL7R	149	-1.4144	0.0053461	-0.336674	NK_treated
5827	chr12	89708959	89712590	1	ATP2B1-AS1	842	-1.41395	0.000531547	-0.875679	CD8,N_control
13369	chr2	64863626	64846130	2	LINC01800	420	-1.41394	0.00533412	-0.458977	CD4,M_control
23117	chr9	32551144	32567005	1	SMIM27	140	-1.41271	0.011055	-0.326707	Mono_control
9438	chr16	88663161	88651935	2	MVD	953	-1.41108	0.0133559	-0.510246	CD8,N_control
2658	chr10	30433937	30461833	1	MAP3K8	206	-1.41058	2.61321e-07	-0.539678	CD8,N_control
6896,01,01	chr14	22829820	22773222	2	SLC7A7	78	-1.41021	0.00182452	-0.420185	NK_treated
5406	chr12	48939663	48921959	2	FKBP11	421	-1.40927	0.0371748	-0.394459	Mono_treated
15053	chr20	49982999	49988886	1	SNAI1	524	-1.40829	0.031308	-0.356769	CD4,M_control
12993.1	chr2	8583792	8559833	2	LINC01814	44	-1.40718	0.00123582	-0.428348	CD8,N_treated
9127,01,01	chr16	57863053	57758217	2	KIFC3	642	-1.40647	0.000255302	-0.388813	CD8,N_control
17806	chr4	47485288	47593486	1	ATP10D	272	-1.40397	0.0312122	-0.255156	CD4,M_control
20360	chr6	53276993	53277071	1	MIR5685	705	-1.40352	8.50713e-05	-0.682067	Mono_control
4842	chr11	120336914	120489936	1	ARHGEF12	1420	-1.40288	0.0125422	-0.273779	Mono_control
8044	chr15	56918623	57289853	1	TCF12	376	-1.40212	0.0297126	-0.737392	CD8,N_control
13339	chr2	60881521	60931610	1	REL	390	-1.40211	0.0400359	-0.402602	CD8,N_control
5935	chr12	104456968	104762014	1	CHST11	950	-1.40164	0.00213388	-1.66495	CD8,N_treated
22530	chr8	73259502	73241329	2	C8orf89	450	-1.40138	0.0114385	-0.153832	Mono_treated
14106	chr2	191151596	191029576	2	STAT4	1157	-1.40124	0.00474246	-0.600816	B_control
391.3	chr1	24502351	24541040	1	RCAN3	391	-1.40101	0.0276523	-0.323699	Mono_treated
14883.1	chr20	36646216	36612318	2	SLA2	354	-1.40027	0.0120188	-0.214288	Mono_treated
20991	chr7	2844324	2728112	2	GNA12	47	-1.40023	0.0496342	-0.7442	CD8,CM_control
8382	chr15	89087459	89202360	1	ABHD2	714	-1.39788	0.019085	-0.797768	B_control
19355	chr5	148825245	148828687	1	ADRB2	862	-1.3975	0.0056083	-1.02277	CD4,M_control
11244	chr18	69961803	69831158	2	CD226	332	-1.39627	0.000656274	-0.43192	B_control
16836	chr3	107430930	107463912	1	LINC01990	704	-1.39594	0.0273867	-0.287051	Mono_treated
18857.3	chr5	75052843	75047719	2	LINC01336	364	-1.39469	0.0236759	-0.466149	Mono_control
21598	chr7	100367530	100400099	1	PILRA	654	-1.39352	0.0297008	-0.357151	CD8,CM_control
6624	chr13	79481231	79477364	2	NDFIP2-AS1	365	-1.39266	0.0114151	-0.271282	Mono_control
17616	chr4	5051442	5500998	1	STK32B	82	-1.39229	0.0400359	-0.348403	CD8,N_control
19749	chr6	13328544	13264861	2	TBC1D7-LOC100130357	94	-1.39197	0.0200503	-0.336748	CD8,N_control
16859.1	chr3	111542009	111665750	1	CD96	727	-1.38897	0.00018807	-0.40749	Mono_treated
6813,01,01	chr13	114234887	114272723	1	CDC16	554	-1.38884	0.00500893	-0.328935	Mono_treated
6047	chr12	113426301	113392445	2	SDS	1062	-1.38761	0.019273	-0.160321	CD8,N_control
5963,01,01	chr12	108339341	108288044	2	CMKLR1	978	-1.38692	0.000131015	-0.332316	CD8,N_control
6812	chr13	114132611	113977783	2	RASA3	553	-1.38683	0.000173868	-1.27278	B_control
19503	chr5	170298227	170246237	2	LCP2	1010	-1.38659	0.00291325	-0.538504	B_control
1542	chr1	154963853	154957026	2	PYGO2	1542	-1.38646	0.0262047	-0.171425	Mono_control
6813	chr13	114234887	114272723	1	CDC16	554	-1.38484	0.00119964	-0.303116	Mono_control
15111	chr20	57391407	57409333	1	RBM38	582	-1.38483	0.00406625	-0.837133	Mono_control
928	chr1	67307364	67396900	1	IL12RB2	928	-1.38282	0.0248552	-0.189762	Mono_control
10013	chr17	35089319	35005990	2	RFFL	527	-1.38222	0.00610211	-0.570504	B_control
14753.1	chr20	23988779	23985050	2	GGTLC1	224	-1.37995	0.0228753	-0.367781	Mono_treated
3086,01,01	chr10	96720514	96593312	2	PIK3AP1	634	-1.37989	1.68714e-05	-0.56759	CD8,N_control
19435.1	chr5	157142933	157255191	1	ITK	942	-1.37908	0.000112643	-0.658682	Mono_treated
8748	chr16	11465260	11473174	1	LOC101927131	263	-1.37901	0.00632787	-0.372187	CD8,N_control
18944	chr5	91314402	91303029	2	LUCAT1	451	-1.37841	0.00498485	-0.431409	CD8,N_control
8855	chr16	23521995	23463542	2	GGA2	370	-1.37641	0.0343996	-0.296421	CD8,N_control
3725	chr11	14500027	14451835	2	COPB1	303	-1.37627	0.0382552	-0.332452	Mono_control
1658	chr1	158831317	158849506	1	MNDA	1658	-1.37293	0.0391758	-0.230181	CD8,N_control
9783	chr17	14303854	14305505	1	MGC12916	297	-1.37035	0.041138	-1.60494	B_control
11749	chr19	13836659	13836587	2	MIR23A	453	-1.37013	0.00601035	-1.83733	B_control
19219	chr5	140108630	140072857	2	MALINC1	726	-1.36828	0.00208303	-0.343564	Mono_control
2589	chr10	19816239	20289856	1	PLXDC2	137	-1.36822	0.00105816	-0.514393	CD4,M_control
9646	chr17	7023020	7030290	1	BCL6B	160	-1.36741	0.0297974	-0.379567	CD8,N_control
19138.2	chr5	134114711	134151865	1	TCF7	645	-1.36605	1.44525e-05	-0.541033	Mono_control
511	chr1	31644896	31629862	2	PEF1	511	-1.36591	0.0465516	-0.401082	CD8,N_control
15680	chr22	21735834	21697544	2	YPEL1	109	-1.3658	0.00743443	-0.351805	Mono_treated
5548	chr12	54016931	54056030	1	HOXC4	563	-1.36509	0.024427	-0.196332	Mono_treated
19524	chr5	172834275	172952685	1	ERGIC1	1031	-1.36381	4.13492e-05	-0.599392	CD8,N_control
5313	chr12	30926428	30996599	1	TSPAN11	328	-1.36322	0.000385678	-0.327534	Mono_treated
18088	chr4	99088801	99070978	2	ADH5	554	-1.36252	0.0360471	-0.169331	Mono_control
12707	chr19	53520981	53580269	1	ZNF331	1411	-1.36206	0.0146775	-0.558895	Mono_control
11432.1	chr19	3802129	3777970	2	MATK	136	-1.36204	0.0213604	-0.141066	Mono_control
14430	chr2	233354507	233472104	1	DGKD	1481	-1.36154	0.00295903	-0.474133	Mono_control
10615	chr17	66302636	66810743	1	PRKCA	1129	-1.36147	0.000732015	-1.094	B_control
14738.3	chr20	23132621	23125068	2	LINC00656	209	-1.36128	0.00521805	-0.296974	NK_treated
9492	chr17	410327	421097	1	C17orf97	6	-1.36048	0.0485467	-0.569464	B_control
14106.1	chr2	191151596	191029576	2	STAT4	1157	-1.35967	1.12955e-05	-0.58453	Mono_control
15468	chr21	41361943	41409390	1	MX2	224	-1.35947	0.0199182	-0.305918	NK_control
4556,02,01	chr11	85811159	85694224	2	SYTL2	1134	-1.35872	6.14138e-05	-0.392322	Mono_treated
12141	chr19	37692337	37647813	2	ZNF781	845	-1.35764	0.0363402	-0.183193	Mono_control
8845	chr16	22297375	22335103	1	POLR3E	360	-1.35752	0.00810145	-0.362435	Mono_treated
21723	chr7	114075920	113876777	2	PPP1R3A	779	-1.35641	0.038031	-0.370717	NK_treated
6006	chr12	110704950	110627841	2	HVCN1	1021	-1.35549	0.00436364	-0.324526	CD4,M_control
10912	chr17	83079691	83095119	1	METRNL	1426	-1.35535	0.0441879	-0.447341	CD4,M_control
5076	chr12	6839954	6847393	1	GNB3	91	-1.35435	0.0468746	-0.115111	Mono_control
15381	chr21	33025845	33029196	1	OLIG2	137	-1.35332	0.0307123	-0.291768	B_control
8891	chr16	28292519	28323849	1	SBK1	406	-1.35309	7.40136e-05	-0.268625	Mono_control
2631	chr10	27100498	26991914	2	ANKRD26	179	-1.35266	0.00975335	-0.221646	Mono_control
13493.2	chr2	74833981	74893359	1	HK2	544	-1.34999	0.0196775	-0.429679	NK_control
20609	chr6	116461370	116463779	1	CALHM6	954	-1.34973	0.0112292	-0.467093	CD8,N_control
14051.1	chr2	179264790	179101692	2	SESTD1	1102	-1.34851	0.0496357	-0.324345	CD8,CM_control
19355.2	chr5	148825245	148828687	1	ADRB2	862	-1.34844	2.99104e-05	-0.849644	CD8,N_control
6517,02,01	chr13	50843939	50711008	2	DLEU7	258	-1.34434	0.0128746	-0.290386	CD8,N_control
9365	chr16	82773319	82829638	1	LOC101928446	880	-1.34404	0.016014	-0.158836	CD8,N_control
14379	chr2	230203110	230313215	1	SP140	1430	-1.34396	0.0238499	-0.32573	Mono_control
4847	chr11	121292453	121308694	1	SC5D	1425	-1.3436	0.00347007	-0.347177	Mono_control
8025	chr15	53762878	53513741	2	WDR72	357	-1.34359	0.0172482	-0.327243	NK_treated
20732	chr6	137738983	137730170	2	LINC02539	1077	-1.34345	0.00248733	-0.546135	B_control
13664	chr2	105037983	105099960	1	MRPS9	715	-1.34321	0.0323284	-0.20462	Mono_treated
17489	chr3	195584205	195568702	2	APOD	1357	-1.34306	0.00477278	-0.210519	Mono_control
2653	chr10	29602346	29602264	2	MIR938	201	-1.34181	0.00114696	-0.577792	B_control
9716	chr17	8119047	8095900	2	ALOXE3	230	-1.34181	0.00379863	-0.358039	Mono_control
18329.1	chr4	152680165	152618632	2	TMEM154	795	-1.34092	0.019142	-0.245883	NK_treated
9400,01,01	chr16	85918347	85918416	1	MIR6774	915	-1.34022	0.00250821	-0.627847	CD8,N_control
20073	chr6	32589848	32552990	2	HLA-DRB1	418	-1.33995	0.0484511	-0.23138	CD8,N_control
12171	chr19	38878279	38867834	2	RINL	875	-1.33935	0.0131943	-0.271088	Mono_control
17756	chr4	38782990	38772239	2	TLR10	222	-1.33825	0.0417049	-0.277257	CD8,N_control
5219	chr12	14365632	14502935	1	ATF7IP	234	-1.33805	5.26914e-05	-0.68789	Mono_control
15076	chr20	51562831	51386957	2	NFATC2	547	-1.33586	2.57766e-05	-0.891603	Mono_control
5159	chr12	10226058	10329600	1	KLRD1	174	-1.33575	0.00135554	-0.430399	B_control
20879	chr6	161161982	161160105	2	AGPAT4-IT1	1224	-1.33533	0.000418604	-0.262094	CD8,N_control
15077	chr20	51452977	51452905	2	MIR3194	548	-1.3351	0.000165853	-0.711001	Mono_control
2670	chr10	33005792	32900319	2	ITGB1	218	-1.33501	0.0369063	-0.585	B_control
7873	chr15	40764020	40767710	1	GCHFR	205	-1.3348	0.0401283	-0.241952	B_control
20488	chr6	89080751	89085160	1	PNRC1	833	-1.33416	0.00774861	-1.02606	B_control
23870	chr9	136306901	136280942	2	CCDC187	893	-1.33369	0.025624	-0.195116	Mono_control
2760	chr10	49299193	49327487	1	C10orf71	308	-1.33192	0.00146834	-0.154204	CD8,N_control
16151	chr3	4979116	4985323	1	BHLHE40	19	-1.33179	2.56578e-06	-1.19484	CD8,N_control
20359	chr6	53349179	53267398	2	ELOVL5	704	-1.33117	0.00745895	-0.475133	Mono_control
19005.2	chr5	111223653	111494886	1	CAMK4	512	-1.33037	0.00278709	-0.483896	NK_treated
23057	chr9	19409059	19452020	1	ACER2	80	-1.3287	0.0375907	-0.172265	Mono_control
6496	chr13	48653711	48708176	1	CYSLTR2	237	-1.32833	0.0206135	-0.245176	B_control
10070	chr17	37924415	37935365	1	TBC1D3	584	-1.32776	0.0157152	-0.0736432	CD8,N_control
1284	chr1	117605770	117596832	2	LOC100996263	1284	-1.32645	0.0162681	-0.408868	Mono_control
10948.1	chr18	5630700	5392381	2	EPB41L3	36	-1.32641	0.00886322	-0.498327	NK_treated
11393	chr19	2435000	2434914	2	MIR7108	97	-1.32588	0.0485271	-0.149204	Mono_control
22163	chr8	11974599	11973937	2	DEFB136	83	-1.32577	0.0096172	-0.47861	NK_treated
14930	chr20	41136960	41182989	1	PLCG1	401	-1.32437	0.0268576	-0.282646	Mono_control
20117	chr6	33593338	33586106	2	LINC00336	462	-1.32351	0.0297344	-0.17226	Mono_control
20738	chr6	138403531	138422197	1	HEBP2	1083	-1.32287	0.0252823	-0.212553	Mono_control
19758.1	chr6	14117256	14136918	1	CD83	103	-1.32243	0.0392081	-0.583301	CD4,M_control
11749.1	chr19	13836659	13836587	2	MIR23A	453	-1.32201	0.000854669	-1.6543	CD8,N_control
10706	chr17	75087727	75106162	1	SLC16A5	1220	-1.32014	0.0324346	-0.219973	NK_treated
6592,01,01	chr13	74133905	73686089	2	KLF12	333	-1.31972	1.85744e-10	-1.26969	Mono_control
7970	chr15	45450118	45513767	1	HMGN2P46	302	-1.31728	0.026489	-0.310448	B_control
9006	chr16	31393312	31426505	1	ITGAD	521	-1.31667	0.012378	-0.157199	CD8,N_control
15853.1	chr22	35380361	35394214	1	HMOX1	282	-1.31656	0.00812521	-0.312639	NK_treated
7322	chr14	75579588	75574888	2	LOC102724153	504	-1.31554	0.0354086	-0.231579	CD8,N_control
13615	chr2	98731126	98619106	2	MGAT4A	666	-1.31526	0.0166787	-0.450547	Mono_control
928.1	chr1	67307364	67396900	1	IL12RB2	928	-1.31466	0.00465694	-0.296377	Mono_treated
3086	chr10	96720514	96593312	2	PIK3AP1	634	-1.31396	1.63444e-05	-0.635417	CD4,M_control
7844,01,01	chr15	38565575	38488103	2	RASGRP1	176	-1.31391	0.00782183	-0.293962	Mono_treated
311	chr1	19980416	19975431	2	PLA2G2A	311	-1.31374	0.0471194	-0.223442	Mono_treated
10492	chr17	57523597	57522248	2	LOC101927557	1006	-1.31194	0.0224352	-0.250387	Mono_control
16906	chr3	115623324	115721490	1	GAP43	774	-1.31174	0.00821738	-0.34524	Mono_treated
2943,01,01	chr10	79069035	79316528	1	ZMIZ1	491	-1.31128	7.27081e-07	-1.1753	CD8,N_control
9751	chr17	10198551	9910609	2	GAS7	265	-1.31065	0.00088759	-1.08979	CD4,M_control
1260	chr1	115641953	115698224	1	VANGL1	1260	-1.3102	0.0321613	-0.146678	CD8,N_control
21872.1	chr7	136868669	137020255	1	CHRM2	928	-1.30863	0.0414	-0.193088	NK_treated
2518	chr10	8268305	8259331	2	LINC00708	66	-1.30719	0.00259953	-0.324527	Mono_treated
5701	chr12	63844293	64162221	1	SRGAP1	716	-1.30702	0.0118611	-0.583639	NK_treated
12438	chr19	46918676	47005077	1	ARHGAP35	1142	-1.30669	0.000151263	-0.405877	CD8,N_control
3711	chr11	12094008	12263789	1	MICAL2	289	-1.30639	0.00379133	-0.425856	B_control
10632.1	chr17	68291267	68267026	2	SLC16A6	1146	-1.30602	0.032486	-0.810503	CD8,N_control
8009,02,01	chr15	51622833	51447711	2	DMXL2	341	-1.30559	0.00600104	-0.343933	NK_treated
15508	chr21	44012319	44106552	1	TRAPPC10	264	-1.30459	0.00608411	-0.474116	Mono_control
7492	chr14	100587413	100537149	2	BEGAIN	674	-1.30418	0.00128964	-0.332984	B_control
10632	chr17	68291267	68267026	2	SLC16A6	1146	-1.30377	0.0132997	-0.483024	B_control
5416	chr12	49189324	49184796	2	TUBA1A	431	-1.30368	0.044251	-0.516348	Mono_control
20647	chr6	125119049	125264407	1	TPD52L1	992	-1.30341	0.0121902	-0.252807	CD8,N_control
6802	chr13	113584721	113641470	1	TFDP1	543	-1.30155	0.0458819	-0.171936	B_control
463.1	chr1	27872543	27886685	1	THEMIS2	463	-1.30117	0.00361339	-0.525514	CD8,N_control
13859.1	chr2	144566435	144579434	1	LINC01412	910	-1.30032	0.000104899	-0.247672	CD8,N_control
13705	chr2	110732573	111118222	1	ACOXL	756	-1.30003	0.00712733	-1.06467	CD8,N_control
10625	chr17	67717833	67744531	1	NOL11	1139	-1.29913	0.0208355	-0.352983	Mono_treated
20983.1	chr7	2403560	2448483	1	CHST12	39	-1.29878	0.010182	-0.395198	Mono_treated
7000	chr14	31207804	31100112	2	HECTD1	182	-1.29872	0.00294316	-0.459972	Mono_control
18897	chr5	80256079	80111651	2	SERINC5	404	-1.29871	7.72557e-07	-0.624708	NK_treated
2610,01,01	chr10	23439458	23442390	1	OTUD1	158	-1.2974	5.30788e-05	-0.399891	NK_treated
12550	chr19	49527618	49546962	1	RCN3	1254	-1.29739	0.0335878	-0.286685	Mono_treated
433	chr1	26529761	26575030	1	RPS6KA1	433	-1.29683	0.0305021	-0.585988	CD8,N_control
2495	chr10	5684838	5763740	1	FAM208B	43	-1.29582	0.0134309	-0.263884	Mono_control
23791	chr9	132079908	131860107	2	MED27	814	-1.29541	0.0463576	-0.420944	Mono_control
7183	chr14	61995823	62112550	1	SYT16	365	-1.29533	0.0474539	-0.23587	Mono_treated
84	chr1	3068437	3059615	2	LINC00982	84	-1.29495	0.0376695	-0.0689447	CD8,CM_control
19660	chr6	693111	485133	2	EXOC2	5	-1.29492	0.0226192	-0.371006	Mono_control
9279	chr16	71565089	71464555	2	ZNF19	794	-1.29345	0.0223197	-0.369574	Mono_control
17291.1	chr3	169966734	169939353	2	LOC100128164	1159	-1.29251	0.0024841	-0.361671	NK_treated
6814,03,01	chr13	114244505	114244561	1	MIR548AR	555	-1.29249	0.00605295	-0.17948	Mono_treated
3713	chr11	12280945	12359144	1	MICALCL	291	-1.29026	0.0026679	-0.222442	Mono_control
15114	chr20	57620576	57603846	2	ZBP1	585	-1.28939	0.0286233	-0.354829	Mono_control
18036	chr4	86594315	86815171	1	PTPN13	502	-1.28783	0.0378467	-0.184227	CD8,CM_control
19439	chr5	157575775	157395534	2	ADAM19	946	-1.28759	0.000583731	-0.387988	CD8,N_control
12790	chr19	54572920	54590287	1	LILRA2	1494	-1.28759	0.0458093	-0.118819	CD8,N_control
19216	chr5	139746223	139741349	2	PSD2-AS1	723	-1.28613	0.0100921	-0.548041	CD8,N_control
7279	chr14	73591706	73596496	1	ACOT4	461	-1.28574	0.0475666	-0.14716	Mono_control
22204	chr8	19758029	19404161	2	CSGALNACT1	124	-1.28492	0.000837956	-0.914352	B_control
19710	chr6	7107597	7251980	1	RREB1	55	-1.28415	0.0495468	-0.590455	CD8,CM_control
8294,01,01	chr15	78949574	78921058	2	CTSH	626	-1.28084	0.00744663	-0.208377	NK_treated
2641	chr10	28289350	28289258	2	MIR8086	189	-1.27943	0.00491498	-0.719039	B_control
21319	chr7	55365448	55433742	1	LANCL2	375	-1.27906	0.00384324	-0.338168	Mono_treated
5878	chr12	96400560	96278261	2	CDK17	893	-1.27878	0.0105006	-0.485832	B_control
5166,01,01	chr12	10454685	10442264	2	KLRC1	181	-1.27796	0.0340264	-0.209596	Mono_treated
9149	chr16	62037035	61647242	2	CDH8	664	-1.27594	0.0131199	-0.364904	NK_treated
14106.2	chr2	191151596	191029576	2	STAT4	1157	-1.27563	0.010412	-0.44512	Mono_treated
257	chr1	15976132	15941869	2	ZBTB17	257	-1.27493	0.00746099	-0.369134	CD8,N_control
7667	chr14	106482439	106521073	1	LINC00221	849	-1.2749	0.0296164	-0.244398	Mono_control
20291	chr6	44297688	44278743	2	TCTE1	636	-1.2743	0.0397789	-0.153953	CD8,N_control
13536	chr2	85685175	85698854	1	GNLY	587	-1.27373	0.00618966	-0.276392	CD8,N_control
10806.1	chr17	78925387	78852977	2	TIMP2	1320	-1.27346	0.00425973	-0.347645	NK_treated
5352	chr12	43551921	43353866	2	ADAMTS20	367	-1.27345	0.0279944	-0.266853	Mono_treated
23131.1	chr9	33447611	33441154	2	AQP3	154	-1.27209	0.0494263	-0.312947	NK_treated
2455	chr10	689668	274190	2	DIP2C	3	-1.27141	0.00250537	-0.755781	Mono_treated
13467	chr2	74178898	74152528	2	MOB1A	518	-1.27124	0.0151528	-0.389293	CD8,N_control
7592	chr14	101442076	101444315	1	LINC02314	774	-1.27123	0.0463039	-0.183936	B_control
2570	chr10	17129831	16823964	2	CUBN	118	-1.27082	0.00474246	-0.578264	B_control
3867	chr11	36296288	36465204	1	PRR5L	445	-1.27014	5.27377e-05	-0.47052	CD8,N_control
114	chr1	6394391	6264269	2	ACOT7	114	-1.26745	0.00306256	-0.55376	Mono_treated
16872	chr3	112499561	112463968	2	BTLA	740	-1.26743	0.0466474	-0.240992	NK_treated
14384	chr2	230864639	230879248	1	ITM2C	1435	-1.26657	0.0498398	-0.223	Mono_control
15506	chr21	43812567	43805758	2	AATBC	262	-1.26656	0.0357264	-0.24269	CD8,N_control
9775,01,01	chr17	12917342	12917268	2	MIR1269B	289	-1.26641	0.0474523	-0.158983	Mono_control
9651,02,01	chr17	7179564	7173431	2	ASGR1	165	-1.2663	0.036046	-0.315454	NK_treated
21080.2	chr7	20217404	20134655	2	MACC1	136	-1.26572	0.0154545	-0.205548	NK_treated
16113	chr22	50475024	50445000	2	SBF1	542	-1.26491	0.00115295	-0.307773	Mono_control
21274	chr7	44881800	44881748	2	MIR4657	330	-1.26376	0.0123696	-0.945079	B_control
3274	chr10	115093365	115948992	1	ATRNL1	822	-1.26347	0.000187386	-0.723219	NK_treated
4564	chr11	86791059	86952910	1	PRSS23	1142	-1.26305	0.037185	-0.321984	B_control
21437	chr7	77416400	77310751	2	GSAP	493	-1.26293	0.025289	-0.404226	CD4,M_control
22005	chr7	150632648	150625375	2	GIMAP6	1061	-1.26266	0.00806736	-0.241184	B_control
11516.1	chr19	6670588	6661253	2	TNFSF14	220	-1.26243	6.56416e-05	-0.538655	CD8,N_control
2976,01,01	chr10	84328586	84518521	1	CCSER2	524	-1.26217	9.1777e-06	-0.515271	Mono_control
9522	chr17	1829702	1900082	1	RPA1	36	-1.26205	0.00721165	-0.278166	Mono_control
5537	chr12	53974956	53962308	2	HOTAIR	552	-1.26077	0.00924712	-0.0969724	Mono_control
17645	chr4	7939926	7758714	2	AFAP1	111	-1.26043	0.00525079	-0.279848	B_control
4780	chr11	117828698	117801730	2	FXYD2	1358	-1.26034	0.0296393	-0.280169	NK_treated
6530	chr13	51845175	51813347	2	TMEM272	271	-1.26022	0.0171001	-0.229845	NK_treated
15363	chr21	31559977	31118416	2	TIAM1	119	-1.25985	0.00706184	-0.754896	CD8,CM_control
10734	chr17	75844717	75827225	2	UNC13D	1248	-1.25897	0.00885534	-0.425216	CD8,N_control
19836	chr6	26216692	26215159	2	HIST1H2BG	181	-1.25791	0.00535833	-0.470469	Mono_control
20952	chr7	727650	549197	2	PRKAR1B	8	-1.25717	0.0129926	-0.501688	B_control
20475	chr6	87152833	87264196	1	ZNF292	820	-1.25708	0.00221211	-0.398281	Mono_treated
9531	chr17	2303383	2325260	1	SRR	45	-1.25692	0.00140118	-0.239354	Mono_control
12294	chr19	42427426	42401507	2	LIPE	998	-1.25663	0.0204166	-0.140426	Mono_control
23219	chr9	37485935	37503697	1	POLR1E	242	-1.25641	0.0449523	-0.191475	Mono_control
17201	chr3	151928175	151751443	2	AADACL2-AS1	1069	-1.25596	0.0216663	-0.30045	CD8,N_control
2362	chr1	240612149	240489573	2	GREM2	2362	-1.25576	0.000838717	-0.360952	Mono_treated
2976	chr10	84328586	84518521	1	CCSER2	524	-1.25436	0.0152238	-0.479424	B_control
7474,06,01	chr14	99271524	99169287	2	BCL11B	656	-1.2536	1.94557e-05	-0.551035	Mono_treated
11033	chr18	23437961	23197755	2	TMEM241	121	-1.25196	0.0299925	-0.703619	CD8,N_treated
22676.1	chr8	100410015	100257059	2	RNF19A	596	-1.2503	0.01356	-0.475883	Mono_treated
4798	chr11	118531094	118511911	2	LOC101929089	1376	-1.24978	0.0409357	-0.164415	Mono_control
21183	chr7	31686715	31708455	1	PPP1R17	239	-1.24841	0.0241947	-0.0673816	CD4,M_control
4066,03,01	chr11	59212951	59208510	2	MPEG1	644	-1.24785	0.000974612	-0.30938	NK_treated
17640.2	chr4	7192538	7742836	1	SORCS2	106	-1.24726	0.044743	-0.937593	CD8,N_treated
18255	chr4	138309711	138424344	1	LINC00499	721	-1.24723	0.0367029	-0.199615	NK_treated
5948	chr12	106301929	106347015	1	TCP11L2	963	-1.24717	0.00157706	-0.264376	Mono_control
21486.2	chr7	90466424	91210590	1	CDK14	542	-1.24648	3.25471e-05	-0.715816	NK_treated
23741	chr9	128829821	128819651	2	SPOUT1	764	-1.24579	0.0271314	-0.197387	Mono_control
23602	chr9	117704332	117716871	1	TLR4	625	-1.24527	0.0304505	-0.172105	CD8,N_control
13792	chr2	128318577	128236716	2	HS6ST1	843	-1.24321	0.0100921	-0.354638	CD8,N_control
1827	chr1	171841498	172418466	1	DNM3	1827	-1.24119	0.00629546	-0.959784	Mono_control
6603	chr13	76886400	76880166	2	KCTD12	344	-1.24099	0.00133447	-0.48348	B_control
10630	chr17	68247574	68257164	1	AMZ2	1144	-1.23945	0.0219269	-1.03695	CD8,N_control
6345	chr13	28495128	28300344	2	FLT1	86	-1.2394	0.0201392	-0.415793	CD8,CM_control
11115	chr18	44680173	45068510	1	SETBP1	203	-1.23835	1.03739e-05	-0.771135	CD8,N_control
18208	chr4	121227466	121131408	2	TNIP3	674	-1.23784	0.00312831	-0.290264	B_control
21886	chr7	139109719	139043520	2	ZC3HAV1	942	-1.23733	8.0025e-05	-0.520575	Mono_control
9329	chr16	76277278	76819624	1	CNTNAP4	844	-1.23608	0.0273502	-0.427069	NK_treated
19744	chr6	11807046	11712054	2	ADTRP	89	-1.23553	0.0142421	-0.3182	CD8,CM_control
8361	chr15	85756237	85754941	2	LOC101929679	693	-1.23526	0.0187404	-0.405685	Mono_control
20551	chr6	107115269	107065182	2	BEND3	896	-1.23433	0.0405603	-0.212762	NK_treated
1214	chr1	111542218	111716691	1	RAP1A	1214	-1.23425	0.0241291	-0.500354	Mono_control
22346	chr8	37899467	37858618	2	RAB11FIP1	266	-1.23412	0.020109	-0.354251	CD8,N_control
20870	chr6	159969099	160113507	1	IGF2R	1215	-1.23383	0.0178054	-0.495801	CD8,N_control
21921	chr7	141973773	141972631	2	TAS2R38	977	-1.23358	0.0314139	-0.214441	CD8,CM_control
3692	chr11	10317671	10507579	1	AMPD3	270	-1.23329	0.0128458	-0.476593	CD8,CM_control
7177	chr14	61281840	61277370	2	TMEM30B	359	-1.23254	0.00332024	-0.436685	Mono_control
14608	chr20	3707128	3686970	2	SIGLEC1	79	-1.2325	0.0264921	-0.144643	CD8,N_control
927	chr1	67166400	67259979	1	IL23R	927	-1.23247	0.00816474	-0.169889	Mono_control
18750.1	chr5	56481946	56457795	2	LINC01948	257	-1.23204	0.0281546	-0.168754	NK_treated
23199	chr9	35858738	35865518	1	LINC00950	222	-1.23072	0.0399198	-0.120724	CD8,CM_control
22797	chr8	125951249	125922308	2	LINC00861	717	-1.22874	0.0107451	-0.232168	B_control
3516	chr11	2376177	2397419	1	CD81	94	-1.2258	0.0324723	-0.205532	CD8,N_control
21218.2	chr7	38265678	38257879	2	TARP	274	-1.22272	2.08149e-06	-0.413	CD8,N_control
3239	chr10	110497838	110511544	1	DUSP5	787	-1.22205	0.00383659	-0.7349	CD8,N_control
10139.1	chr17	40501597	40475828	2	TNS4	653	-1.2215	0.000535136	-0.319271	Mono_control
3409	chr10	133312337	133278630	2	TUBGCP2	957	-1.221	0.00948627	-0.376105	CD8,N_control
8344,01,01	chr15	83208018	83112738	2	HDGFL3	676	-1.21863	0.0497921	-0.211771	Mono_treated
20709.1	chr6	134520585	134428240	2	LOC101928231	1054	-1.21753	0.000230756	-0.298741	NK_treated
17779	chr4	40502119	40502040	2	MIR4802	245	-1.21719	0.0156752	-0.342064	CD8,N_control
11545	chr19	7702146	7688758	2	FCER2	249	-1.21705	0.0028356	-0.294734	CD4,M_control
18220.1	chr4	122621069	122612628	2	IL21	686	-1.21638	0.00952295	-0.175203	NK_treated
15941.1	chr22	39097224	39104067	1	APOBEC3H	370	-1.21527	0.00995542	-0.389842	CD8,N_control
12707.1	chr19	53520981	53580269	1	ZNF331	1411	-1.21435	0.0228843	-0.420041	Mono_treated
2504	chr10	6277687	6335982	1	LOC399715	52	-1.21375	0.0226854	-0.504792	B_control
6357,01,01	chr13	30377145	30340270	2	LINC00426	98	-1.21334	0.00383862	-0.342392	Mono_control
2651	chr10	29736781	29457338	2	SVIL	199	-1.21334	0.00207473	-0.516472	B_control
19781	chr6	19837386	19840684	1	ID4	126	-1.2133	0.0427748	-0.171806	Mono_control
21451.1	chr7	80922359	80742538	2	SEMA3C	507	-1.2131	0.0368651	-0.315115	NK_treated
170	chr1	10796650	10636604	2	CASZ1	170	-1.21295	0.0026114	-0.273912	Mono_control
22557	chr8	78805523	78675743	2	IL7	477	-1.21264	0.012674	-0.189997	NK_treated
20710.1	chr6	134437716	134504581	1	LINC01010	1055	-1.21233	0.0112478	-0.199452	NK_treated
17169	chr3	149129584	149173732	1	HPS3	1037	-1.21188	0.0310412	-0.205234	CD8,N_control
2906	chr10	73744384	73772161	1	SEC24C	454	-1.21128	0.00728212	-0.386393	Mono_control
22162.2	chr8	11869448	11842524	2	CTSB	82	-1.21127	0.00210461	-0.358685	NK_treated
16215.2	chr3	12287368	12434356	1	PPARG	83	-1.21119	0.0281546	-0.31085	NK_treated
1501	chr1	153567890	153561108	2	S100A2	1501	-1.21061	0.00492658	-0.25507	CD8,N_control
10418	chr17	49362473	49294565	2	ZNF652	932	-1.21009	0.0104238	-0.284613	Mono_control
5062	chr12	6607476	6570083	2	CHD4	77	-1.20968	0.0497652	-0.27473	Mono_control
24433	chrX	78945332	78961954	1	P2RY10	470	-1.20965	0.0221704	-0.192961	Mono_control
16046	chr22	44668547	44737681	1	PRR5	475	-1.20964	0.0100846	-0.508967	Mono_control
10044.2	chr17	36064280	36072032	1	CCL18	558	-1.2095	0.002642	-0.302696	CD8,N_control
3512,01,01	chr11	2270952	2268495	2	ASCL2	90	-1.20865	0.00811188	-0.518643	CD8,N_control
3371	chr10	127196158	127135426	2	INSYN2	919	-1.20839	0.0137927	-0.185356	Mono_treated
5223	chr12	14774383	14778002	1	H2AFJ	238	-1.2083	0.00373949	-0.776973	Mono_control
17559	chr4	1208962	1172049	2	LOC100130872	25	-1.20702	0.0229001	-0.432547	Mono_control
7481	chr14	99971449	100144236	1	EVL	663	-1.20532	0.010423	-0.639592	B_control
12436	chr19	46788594	46774883	2	SLC1A5	1140	-1.20474	0.0356365	-0.356719	CD8,N_control
2642	chr10	28495813	28433008	2	LOC105376468	190	-1.20472	0.0244373	-0.24776	B_control
13002	chr2	9555792	9488486	2	ADAM17	53	-1.20448	0.00235321	-0.355643	CD8,N_control
14754	chr20	24199767	24224588	1	LINC01721	225	-1.20442	0.0473135	-0.173851	Mono_control
12073	chr19	35704527	35717038	1	ZBTB32	777	-1.20307	0.0187175	-0.534746	Mono_control
1339	chr1	146021918	146017468	2	HJV	1339	-1.20266	0.0209082	-0.29205	Mono_control
5224	chr12	14771131	14770555	2	HIST4H4	239	-1.20239	0.00652098	-0.972597	Mono_control
22266	chr8	25184772	25418082	1	DOCK5	186	-1.20192	0.00166102	-0.564803	CD4,M_control
12551.1	chr19	49590262	49555711	2	NOSIP	1255	-1.20109	0.00115843	-0.527	Mono_control
6700,01,01	chr13	99307405	99294530	2	GPR183	441	-1.20085	0.00537651	-0.531506	NK_treated
391.2	chr1	24502351	24541040	1	RCAN3	391	-1.19929	6.00141e-05	-0.328785	Mono_control
14942	chr20	43667019	43716496	1	MYBL2	413	-1.19903	0.0296164	-0.211232	Mono_control
7082	chr14	49966399	49966511	1	MIR6076	264	-1.1988	0.00855953	-0.210779	CD8,CM_control
7481,01,01	chr14	99971449	100144236	1	EVL	663	-1.19817	5.75634e-05	-0.946492	Mono_control
14592	chr20	2864184	3039076	1	PTPRA	63	-1.19692	0.0318642	-0.374152	B_control
2330	chr1	234724042	234731643	1	LINC01132	2330	-1.19588	0.0211921	-0.534864	B_control
9047	chr16	50368934	50313487	2	BRD7	562	-1.19532	0.00294973	-0.340592	Mono_control
8634	chr16	2777297	2771414	2	ELOB	149	-1.19523	0.00345888	-0.259928	Mono_control
22974	chr8	144902168	144876497	2	ZNF250	894	-1.19425	0.00288005	-0.461177	Mono_control
8054	chr15	58498735	58434890	2	LIPC-AS1	386	-1.19288	0.0259781	-0.257176	B_control
19826	chr6	26123926	26123356	2	HIST1H2BC	171	-1.19284	0.0282674	-0.795807	Mono_control
23670	chr9	125143506	124942608	2	SCAI	693	-1.19183	0.034636	-0.395336	Mono_treated
10770	chr17	76726799	76712832	2	JMJD6	1284	-1.19113	0.0274294	-0.60955	CD8,N_control
14756	chr20	24949230	24959928	1	CST7	227	-1.19051	0.0303714	-0.309864	B_control
19965	chr6	30830659	30798654	2	LINC00243	310	-1.19033	0.00107304	-0.224495	NK_treated
18353.1	chr4	156971394	156760454	2	PDGFC	819	-1.18992	0.013813	-0.30088	NK_treated
2253	chr1	227728618	227781231	1	SNAP47	2253	-1.18991	0.0073017	-0.291894	Mono_treated
17440	chr3	188568666	188562238	2	LPP-AS1	1308	-1.18832	0.0370536	-0.283865	CD8,N_control
14342.1	chr2	222298147	222305217	1	CCDC140	1393	-1.18821	0.0437718	-0.126551	NK_treated
20188.2	chr6	37507348	37535616	1	LINC02520	533	-1.18796	0.032132	-0.301089	Mono_treated
21439.1	chr7	77537275	77640071	1	PTPN12	495	-1.1869	0.019273	-0.39324	CD8,N_control
16236	chr3	14352568	14348451	2	LINC01267	104	-1.18605	0.0303014	-0.375872	B_control
15174	chr20	62564912	62565013	1	MIR133A2	645	-1.18575	0.0496365	-0.474456	CD8,N_control
16848.4	chr3	108822698	108855005	1	TRAT1	716	-1.18305	0.0443467	-0.168271	Mono_treated
23314	chr9	76906087	76611376	2	PRUNE2	337	-1.18299	0.00810393	-0.383746	CD4,M_control
17734	chr4	26857678	27025381	1	STIM2	200	-1.18296	0.00127852	-0.555337	Mono_control
429	chr1	26410778	26429722	1	LIN28A	429	-1.18259	0.0494838	-0.101348	Mono_control
17644	chr4	7754090	7778928	1	AFAP1-AS1	110	-1.18195	0.0240443	-0.152728	B_control
10631	chr17	68259182	68493670	1	ARSG	1145	-1.18102	0.000295915	-1.32984	CD8,N_control
7106,01,01	chr14	52069228	52004803	2	NID2	288	-1.17981	0.0110772	-0.208898	Mono_treated
24434	chrX	79170972	79172229	1	GPR174	471	-1.1787	0.00312119	-0.359856	Mono_treated
926	chr1	67231853	67092165	2	C1orf141	926	-1.17858	0.00975335	-0.260122	Mono_control
6694	chr13	99086625	98793487	2	DOCK9	435	-1.17834	0.000895482	-0.622294	Mono_treated
19964	chr6	30744554	30743199	2	IER3	309	-1.17817	0.0139099	-0.675614	CD8,N_control
16531	chr3	49198428	49258104	1	CCDC36	399	-1.17581	0.0307703	-0.208989	CD8,N_control
262	chr1	16073632	16057769	2	FAM131C	262	-1.1754	0.0399662	-0.188464	Mono_control
12373	chr19	45090391	45076510	2	GEMIN7-AS1	1077	-1.17496	0.00925463	-0.454047	CD8,N_control
20588.1	chr6	111873452	111660332	2	FYN	933	-1.17486	0.000375631	-1.18704	Mono_treated
8023	chr15	52709817	52581317	2	FAM214A	355	-1.17447	0.046102	-0.305807	Mono_control
17694.1	chr4	15969309	15960243	2	FGFBP2	160	-1.17355	0.0207533	-0.225555	CD8,N_control
21029	chr7	6637322	6656432	1	ZNF316	85	-1.17282	0.0350399	-0.153052	CD4,M_control
2943,02,01	chr10	79069035	79316528	1	ZMIZ1	491	-1.17266	0.00465026	-1.07742	CD8,N_treated
10923.1	chr18	812546	721588	2	YES1	11	-1.1709	0.00922456	-0.344627	Mono_treated
4775	chr11	117232525	117204337	2	PCSK7	1353	-1.17051	0.0270105	-0.132182	Mono_control
4862	chr11	123195281	123069865	2	CLMP	1440	-1.16913	0.0132532	-0.237544	B_control
19220	chr5	140114123	140125619	1	PURA	727	-1.16851	0.0353006	-0.24274	Mono_control
17829	chr4	52712404	52720351	1	DANCR	295	-1.16819	0.0320122	-0.213904	Mono_treated
10794	chr17	78187317	78207701	1	AFMID	1308	-1.16718	0.0235959	-0.133977	CD8,N_control
15824	chr22	31496108	31439359	2	EIF4ENIF1	253	-1.1662	0.029028	-0.288868	Mono_control
7845,01,01	chr15	38696598	38700038	1	C15orf53	177	-1.16534	2.91244e-05	-0.570779	Mono_control
16368	chr3	39154562	39141855	2	CSRNP1	236	-1.16471	0.032486	-0.429088	CD8,N_control
5927	chr12	103930425	103930555	1	MIR3652	942	-1.16387	0.0497533	-1.12476	Mono_control
23379	chr9	91119062	91182762	1	LINC00484	402	-1.16343	0.00503312	-0.415427	CD8,N_control
22403.1	chr8	47260575	47736306	1	SPIDR	323	-1.16236	0.0126338	-0.766544	CD8,N_treated
10140.2	chr17	40565472	40553769	2	CCR7	654	-1.16115	0.00314815	-0.546055	Mono_treated
9359	chr16	81739097	81962693	1	PLCG2	874	-1.1604	0.00221353	-0.69211	CD4,M_control
13474	chr2	74442422	74425836	2	RTKN	525	-1.16023	0.0494838	-0.145939	Mono_control
5363	chr12	46269951	46183063	2	SLC38A1	378	-1.15896	7.92241e-07	-0.64579	Mono_control
18710	chr5	44808925	44815522	1	MRPS30	217	-1.15894	0.0463652	-0.378671	Mono_treated
15487	chr21	42403447	42447681	1	UBASH3A	243	-1.15882	0.0291559	-0.330381	Mono_control
2863,01,01	chr10	70602775	70597348	2	PRF1	411	-1.15879	0.00132806	-0.544052	CD8,N_control
2197	chr1	220748225	220784815	1	MARC2	2197	-1.1587	0.0276679	-0.0872482	CD8,CM_control
7648	chr14	105181194	105140981	2	JAG2	830	-1.15864	0.0376943	-0.20962	Mono_treated
6125	chr12	121444352	121444273	2	MIR7107	1140	-1.15805	0.0493708	-0.484345	CD8,N_control
21042	chr7	8262687	8113184	2	ICA1	98	-1.15803	0.000909786	-0.327414	Mono_control
20224.1	chr6	41736259	41683978	2	TFEB	569	-1.15766	0.0152517	-0.494403	CD8,N_control
18596.1	chr5	16615926	16629969	1	LOC101929524	103	-1.1576	0.0354386	-0.155	NK_control
12273.1	chr19	41883161	41930150	1	ARHGEF1	977	-1.15738	0.0062347	-0.346082	Mono_treated
10036	chr17	35880793	35871491	2	CCL5	550	-1.15691	0.0322454	-0.299364	CD4,M_control
17486	chr3	195147871	195152790	1	XXYLT1-AS2	1354	-1.15672	0.00667934	-0.246834	CD8,CM_control
434	chr1	26554542	26554593	1	MIR1976	434	-1.15648	0.0133488	-0.505895	CD8,N_control
21713	chr7	111808516	111821773	1	DOCK4-AS1	769	-1.15558	0.0414	-0.0625	NK_treated
2938	chr10	78029545	77969251	2	POLR3A	486	-1.15463	0.0206788	-0.273011	Mono_control
7022	chr14	35404749	35401511	2	NFKBIA	204	-1.15387	6.08117e-05	-1.49309	CD8,N_control
20525	chr6	99521728	99432379	2	USP45	870	-1.15369	0.0067854	-0.316945	Mono_control
17649	chr4	8182072	8241103	1	SH3TC1	115	-1.15347	0.00914011	-0.472262	CD8,CM_control
1926	chr1	184387058	184629020	1	C1orf21	1926	-1.1534	0.0441606	-0.477804	CD8,N_treated
4844	chr11	120894797	120867933	2	LOC101929227	1422	-1.15209	0.0393391	-0.159714	CD8,N_control
17259	chr3	160755602	161078907	1	PPM1L	1127	-1.15152	0.00471979	-0.463433	CD8,N_control
7947	chr15	44195252	43870761	2	FRMD5	279	-1.15139	0.0425738	-0.557836	Mono_treated
17175	chr3	149736714	149517235	2	WWTR1	1043	-1.15035	0.0419417	-0.314684	CD8,N_control
21818	chr7	129611714	129757082	1	NRF1	874	-1.15022	0.00361339	-0.37117	CD8,N_control
9366,01,01	chr16	82990298	82953230	2	LOC101928417	881	-1.14992	0.0233977	-0.136994	Mono_control
11207	chr18	59359962	59327823	2	LMAN1	295	-1.1498	0.00599783	-0.152691	Mono_control
19322	chr5	143192500	143194166	1	ARHGAP26-IT1	829	-1.14942	0.0125183	-0.345561	CD8,N_control
21907	chr7	141015228	141002610	2	MRPS33	963	-1.14896	0.00149881	-0.304363	Mono_treated
13046.1	chr2	16666331	16549459	2	FAM49A	97	-1.14723	0.000795421	-0.478403	CD8,N_control
9741	chr17	8965712	8878911	2	PIK3R5	255	-1.14722	0.00274497	-0.707071	B_control
10413	chr17	49210574	49202791	2	GNGT2	927	-1.14698	0.0406747	-0.291088	Mono_control
1291	chr1	119140671	119031216	2	WARS2	1291	-1.14689	0.00500434	-0.311304	Mono_control
8244	chr15	75023555	75050726	1	PPCDC	576	-1.1467	0.00144109	-0.448824	CD8,N_control
8072	chr15	61229319	60488284	2	RORA	404	-1.14619	9.09556e-07	-1.11963	Mono_treated
19752.1	chr6	13487662	13357830	2	GFOD1	97	-1.14544	5.27377e-05	-0.512176	CD8,N_control
24113.1	chrX	30653359	30731456	1	GK	150	-1.14493	0.0292902	-0.186575	NK_treated
5821	chr12	89019679	89010681	2	LINC02458	836	-1.14478	0.0333709	-0.326435	Mono_treated
14116	chr2	196176503	196133566	2	STK17B	1167	-1.14476	0.00155339	-0.593264	Mono_treated
12991	chr2	8278084	7922425	2	LINC00298	42	-1.14406	0.0274313	-0.494977	CD4,M_control
5780	chr12	76033932	76025447	2	PHLDA1	795	-1.14302	0.00460419	-0.5211	CD8,N_control
16896	chr3	114199407	114128652	2	DRD3	764	-1.14124	0.00810733	-0.233613	Mono_control
11080	chr18	33441101	32937402	2	CCDC178	168	-1.14104	0.00578269	-0.447245	NK_control
7202,01,01	chr14	64704102	64750247	1	PLEKHG3	384	-1.14071	0.00334255	-0.350193	CD8,N_control
982	chr1	77979110	77944055	2	FUBP1	982	-1.1407	0.0165622	-0.316928	Mono_control
20591	chr6	112087599	112102790	1	FAM229B	936	-1.14052	0.0406131	-0.146923	Mono_control
7130,02,01	chr14	55124110	55145413	1	LGALS3	312	-1.13866	0.0231117	-0.320439	NK_treated
21682	chr7	105399308	105115269	2	SRPK2	738	-1.13864	0.00175751	-0.706619	Mono_control
16721	chr3	66133610	66388116	1	SLC25A26	589	-1.13825	0.00211079	-0.486678	Mono_treated
22830	chr8	132561479	132560498	2	HPYR1	750	-1.13817	0.0475855	-0.11848	CD8,N_control
19752	chr6	13487662	13357830	2	GFOD1	97	-1.13803	0.0178084	-0.485711	CD4,M_control
18595	chr5	16617058	16473038	2	RETREG1	102	-1.13786	0.0257478	-0.18835	NK_treated
2939	chr10	78033760	78056812	1	RPS24	487	-1.13768	0.0285694	-0.328845	Mono_control
22836	chr8	133046581	133046481	2	MIR7848	756	-1.13762	0.0126392	-0.854112	B_control
14892.1	chr20	37261835	37251082	2	GHRH	363	-1.137	0.00763842	-0.204741	NK_treated
20116	chr6	33580293	33572547	2	BAK1	461	-1.13651	0.00933297	-0.509089	Mono_control
6437,01,01	chr13	42272153	42323267	1	AKAP11	178	-1.13521	0.0240699	-0.272315	Mono_treated
1835	chr1	172659018	172666874	1	FASLG	1835	-1.13503	0.0233252	-0.518376	B_control
16195	chr3	10164865	10243743	1	IRAK2	63	-1.13484	0.00489175	-0.502725	CD8,N_control
20077	chr6	32741342	32747215	1	HLA-DQA2	422	-1.13224	0.0281384	-0.151041	CD8,N_control
6478	chr13	46297844	46296445	2	LINC00563	219	-1.13216	0.0239375	-0.65268	B_control
18713.1	chr5	50665899	50846522	1	PARP8	220	-1.13208	0.00253535	-0.623823	Mono_control
169	chr1	10472288	10630758	1	PEX14	169	-1.13156	0.00563019	-0.354851	Mono_control
19623	chr5	179806398	179838078	1	SQSTM1	1130	-1.13151	0.00414864	-0.366532	CD8,N_control
9424	chr16	87765992	87698149	2	KLHDC4	939	-1.13017	0.00239084	-0.375475	Mono_control
16261	chr3	16265160	16350299	1	OXNAD1	129	-1.12918	0.0127831	-0.53616	B_control
3692,02,01	chr11	10317671	10507579	1	AMPD3	270	-1.12906	0.00188816	-0.486128	NK_treated
16471	chr3	47163967	47016429	2	SETD2	339	-1.12798	0.00533424	-0.445365	Mono_control
2336	chr1	235190116	235190034	2	MIR4753	2336	-1.12685	0.0112136	-0.253459	Mono_control
16304	chr3	28241584	28325142	1	CMC1	172	-1.12638	0.0157152	-0.290678	CD8,N_control
9400	chr16	85918347	85918416	1	MIR6774	915	-1.1255	0.00194192	-0.459635	CD4,M_control
9127	chr16	57863053	57758217	2	KIFC3	642	-1.12514	0.0469041	-0.21676	B_control
1273	chr1	116694112	116706603	1	C1orf137	1273	-1.12501	0.0172945	-0.0810996	Mono_control
13034	chr2	12716889	12742734	1	TRIB2	85	-1.12493	0.014396	-0.336984	Mono_control
24740	chrX	136550878	136550960	1	MIR934	777	-1.12482	0.00751484	-0.163321	Mono_control
22755	chr8	120445400	120541965	1	MTBP	675	-1.12408	0.0332096	-0.207176	Mono_control
11668	chr19	11435782	11420604	2	CCDC151	372	-1.12392	0.0287431	-0.396339	Mono_treated
15942	chr22	39152674	39120167	2	CBX7	371	-1.12291	0.0150423	-0.429058	CD8,N_control
18854	chr5	74866951	74777574	2	FAM169A	361	-1.12152	0.045901	-0.154122	Mono_control
19835	chr6	26216975	26217483	1	HIST1H2AE	180	-1.12148	0.0115821	-0.471972	Mono_control
15049	chr20	49713878	49632945	2	B4GALT5	520	-1.12139	5.39602e-05	-0.392509	CD8,N_control
23532	chr9	109640788	110136149	1	PALM2	555	-1.12109	0.0199182	-0.658821	NK_control
2640	chr10	28334486	28050993	2	MPP7	188	-1.12078	0.0152715	-0.520968	B_control
861.1	chr1	56645301	56494747	2	PLPP3	861	-1.11997	0.00107963	-0.237007	CD8,CM_control
10050.1	chr17	36196747	36194869	2	CCL3L3	564	-1.11918	0.00192578	-0.238368	CD8,N_control
5324	chr12	31959370	31993107	1	KIAA1551	339	-1.11889	0.0333709	-0.232161	Mono_treated
11987	chr19	29525752	29287011	2	LOC284395	691	-1.11793	0.029107	-0.23063	Mono_control
6210	chr12	128294092	128294178	1	MIR3612	1225	-1.11777	0.0147933	-0.112188	Mono_control
4697,02,01	chr11	110093361	110171841	1	ZC3H12C	1275	-1.11742	0.0295612	-0.195896	NK_treated
19845	chr6	26285509	26285113	2	HIST1H4H	190	-1.11656	0.00843593	-0.891553	Mono_control
6275	chr13	20192898	20187470	2	GJB2	16	-1.11598	0.014091	-0.256444	NK_treated
23106.2	chr9	27529781	27325209	2	MOB3B	129	-1.1159	0.00192923	-0.372548	NK_treated
19337	chr5	147084784	146581146	2	PPP2R2B	844	-1.11573	0.0101966	-0.810514	Mono_treated
22676	chr8	100410015	100257059	2	RNF19A	596	-1.11527	0.00477994	-0.408663	Mono_control
12109	chr19	36489902	36445119	2	ZNF566	813	-1.11466	0.0056854	-0.196972	Mono_control
16896.1	chr3	114199407	114128652	2	DRD3	764	-1.11386	0.0471802	-0.243041	Mono_treated
10036.1	chr17	35880793	35871491	2	CCL5	550	-1.11384	0.00208881	-0.316163	CD8,N_control
861.4	chr1	56645301	56494747	2	PLPP3	861	-1.11369	0.0256476	-0.220161	NK_treated
14637	chr20	5750393	5863912	1	SHLD1	108	-1.11368	0.04065	-0.369923	NK_control
18993.1	chr5	107670895	107376889	2	EFNA5	500	-1.10964	0.0306367	-0.523473	CD8,N_treated
15063.1	chr20	50321342	50310711	2	LINC01271	534	-1.10917	0.0141514	-0.199164	CD8,N_control
20554	chr6	107824317	107704104	2	SCML4	899	-1.10859	0.00140867	-0.557	Mono_control
11514	chr19	6530999	6535928	1	TNFSF9	218	-1.10812	0.0440038	-0.399778	CD8,N_control
9566	chr17	3801243	3714628	2	ITGAE	80	-1.10643	0.00193395	-0.481321	Mono_control
11040	chr18	24015339	23994213	2	TTC39C-AS1	128	-1.10622	0.0452758	-0.37537	Mono_control
16327.1	chr3	33097230	32996608	2	GLB1	195	-1.1061	0.016398	-0.344936	NK_treated
20175	chr6	36697851	36733183	1	RAB44	520	-1.10604	0.0171077	-0.209877	CD8,N_control
8092	chr15	63833942	63608618	2	HERC1	424	-1.10578	0.0115892	-0.444431	Mono_control
13670	chr2	105744897	105894274	1	NCK2	721	-1.10387	0.0199182	-0.569924	NK_control
5303,01,01	chr12	29149103	29340980	1	FAR2	318	-1.10374	0.00718887	-0.401324	NK_treated
13650	chr2	102311529	102398775	1	IL18R1	701	-1.10367	0.0336248	-0.177194	Mono_control
23040	chr9	15307360	15163622	2	TTC39B	63	-1.10341	0.00842121	-0.365116	Mono_control
23669	chr9	124948013	124878357	2	GOLGA1	692	-1.10334	0.0249269	-0.231326	Mono_control
9122	chr16	57542421	57591681	1	ADGRG5	637	-1.10279	0.00120932	-0.309778	CD8,N_control
3916	chr11	46594125	46396414	2	AMBRA1	494	-1.10233	0.010071	-0.371144	Mono_control
4808	chr11	118925608	118893875	2	BCL9L	1386	-1.1022	0.00948805	-0.568028	Mono_control
12641	chr19	51458456	51450847	2	SIGLEC8	1345	-1.10181	0.0259633	-0.136234	CD8,N_control
17558	chr4	1208962	1166932	2	SPON2	24	-1.10179	0.0349607	-0.492768	Mono_control
11893	chr19	18522127	18442663	2	ELL	597	-1.10146	0.0125593	-0.705088	B_control
20136	chr6	34696859	34587288	2	C6orf106	481	-1.1011	0.0162273	-0.359193	Mono_control
1634.1	chr1	157777132	157745733	2	FCRL2	1634	-1.10045	0.00226738	-0.105555	CD8,N_control
15138	chr20	59191020	59259113	1	ZNF831	609	-1.10027	3.22633e-05	-0.343346	Mono_treated
19320	chr5	142770384	143229011	1	ARHGAP26	827	-1.09971	3.01263e-09	-1.21334	CD8,N_control
16150	chr3	4979961	4896809	2	BHLHE40-AS1	18	-1.09962	3.18686e-05	-0.59707	CD8,N_control
20954	chr7	603185	608482	1	LOC101926963	10	-1.09925	0.018484	-0.497103	B_control
19765	chr6	16238580	16295549	1	GMPR	110	-1.09905	0.019273	-0.26838	CD8,N_control
10024	chr17	35537861	35464249	2	SLFN12L	538	-1.09822	0.027282	-0.375558	Mono_control
10796.1	chr17	78231310	78240987	1	TMEM235	1310	-1.09778	0.0405603	-0.224647	NK_treated
23310	chr9	75088543	75147265	1	OSTF1	333	-1.09758	0.00806736	-0.389544	B_control
23112	chr9	30575012	30388935	2	LINC01242	135	-1.09685	0.0081392	-0.187907	NK_treated
19395	chr5	151093577	151029945	2	TNIP1	902	-1.09661	0.000935618	-0.347853	CD8,N_control
23839	chr9	134379411	134379472	1	MIR4669	862	-1.09645	0.00364085	-0.74469	CD8,N_control
11813	chr19	15828961	15836320	1	UCA1	517	-1.0962	0.0474524	-0.322099	Mono_treated
501	chr1	30908761	30869467	2	SDC3	501	-1.09551	0.0118063	-0.270567	CD8,N_control
7177,01,01	chr14	61281840	61277370	2	TMEM30B	359	-1.09246	0.000966824	-0.512154	Mono_treated
1532	chr1	154405193	154469450	1	IL6R	1532	-1.09183	0.0373709	-0.365448	B_control
15827	chr22	31750140	31676256	2	PRR14L	256	-1.09152	0.0195555	-0.515427	CD8,N_control
12991.1	chr2	8278084	7922425	2	LINC00298	42	-1.09134	0.00235321	-0.440965	CD8,N_control
5166	chr12	10454685	10442264	2	KLRC1	181	-1.09099	0.0113144	-0.120994	Mono_control
17735	chr4	26860599	26859806	2	LOC105374546	201	-1.09092	0.00370959	-0.673863	Mono_control
11942	chr19	20167228	20200490	1	ZNF486	646	-1.09032	0.0305867	-0.250933	Mono_control
20076.1	chr6	32668383	32659467	2	HLA-DQB1	421	-1.08872	0.00698872	-0.25376	CD8,N_control
15723.1	chr22	24495074	24429206	2	ADORA2A-AS1	152	-1.08857	0.0228302	-0.176219	NK_treated
23508.2	chr9	104928237	104781002	2	ABCA1	531	-1.08795	0.0111954	-0.537394	NK_treated
5341	chr12	41188448	41574590	1	PDZRN4	356	-1.08734	0.0311029	-0.357516	NK_treated
4107,02,01	chr11	60971680	61020377	1	CD6	685	-1.08673	0.000516227	-0.461281	NK_treated
23118	chr9	32573184	32552999	2	NDUFB6	141	-1.08641	0.0212434	-0.346077	Mono_control
17038	chr3	129249606	129277773	1	COPG1	906	-1.08543	0.0493708	-0.354515	CD8,N_control
11274	chr18	76495521	76498088	1	C18orf65	362	-1.08532	0.0144714	-0.334904	CD8,CM_control
15717	chr22	24011192	24178628	1	CABIN1	146	-1.08454	0.0371361	-0.369798	Mono_treated
19005.1	chr5	111223653	111494886	1	CAMK4	512	-1.08451	0.0293353	-0.488212	Mono_treated
20207	chr6	40587465	40391586	2	LRFN2	552	-1.08443	0.019884	-0.326237	CD4,M_control
3202	chr10	103367967	103389065	1	TAF5	750	-1.08353	0.0381011	-0.171116	Mono_control
1051.1	chr1	91906335	91680343	2	TGFBR3	1051	-1.08298	4.69287e-06	-0.661779	Mono_control
1127.1	chr1	101025878	101087268	1	LOC102606465	1127	-1.08287	0.0309882	-0.332394	Mono_treated
17452	chr3	190514051	190659750	1	IL1RAP	1320	-1.07996	0.00465579	-0.299096	NK_treated
21920	chr7	141947007	141927357	2	CLEC5A	976	-1.0789	0.00706184	-0.113897	CD8,CM_control
18993	chr5	107670895	107376889	2	EFNA5	500	-1.0768	0.0113702	-0.461552	B_control
16030	chr22	43212674	43213661	1	LOC105373051	459	-1.07669	0.0334546	-0.2711	Mono_treated
18774	chr5	61332273	61546170	1	ZSWIM6	281	-1.07542	0.00560128	-0.6158	B_control
16831	chr3	105869043	105655461	2	CBLB	699	-1.07351	0.000533283	-0.650984	Mono_control
22739	chr8	117520713	117540262	1	MED30	659	-1.07278	0.00208738	-0.397061	Mono_control
23687	chr9	127397138	127408419	1	SLC2A8	710	-1.07248	0.00790639	-0.237058	CD8,N_control
859	chr1	55215113	55066359	2	USP24	859	-1.07166	0.0144456	-0.41105	Mono_control
23423	chr9	94809962	94810057	1	MIR2278	446	-1.07012	0.0428772	-0.226603	Mono_treated
240	chr1	15247272	15400283	1	FHAD1	240	-1.06914	0.00360814	-0.397105	CD8,N_control
8071	chr15	60479178	60630637	1	RORA-AS1	403	-1.06839	0.0107335	-0.611512	B_control
11273	chr18	76495190	76358190	2	ZNF516	361	-1.06746	0.00855953	-0.315234	CD8,CM_control
7471	chr14	97686658	97632647	2	LINC02291	653	-1.06732	0.000565507	-0.203825	Mono_treated
21420.2	chr7	75842602	75888926	1	RHBDD2	476	-1.06606	0.0449926	-0.242131	NK_treated
11180.1	chr18	55124306	55105904	2	LINC01929	268	-1.06503	0.0386955	-0.146185	Mono_treated
11620	chr19	10270835	10286615	1	ICAM1	324	-1.06496	0.012177	-0.314415	CD8,N_control
2943	chr10	79069035	79316528	1	ZMIZ1	491	-1.06496	0.00375756	-0.819509	CD4,M_control
22100	chr8	4994972	2935353	2	CSMD1	20	-1.06489	0.00766338	-1.61714	NK_treated
20934	chr6	169798825	169788790	2	LINC00242	1279	-1.0646	0.000691521	-0.284381	Mono_control
18146.4	chr4	108168956	108047545	2	LEF1	612	-1.06309	0.0240967	-0.353559	NK_treated
12104	chr19	36214602	36238774	1	ZNF146	808	-1.06308	0.0435453	-0.187934	Mono_control
18728	chr5	54517759	54546585	1	SNX18	235	-1.06306	0.0027661	-0.284532	CD8,N_control
19699	chr6	5084581	5089487	1	PPP1R3G	44	-1.06281	0.0368921	-0.125509	CD8,N_control
1042	chr1	89632894	89583241	2	LRRC8C-DT	1042	-1.06273	0.0114697	-0.263701	Mono_control
20181	chr6	37005646	37029070	1	FGD2	526	-1.06236	0.0117878	-0.364451	CD8,N_control
21486	chr7	90466424	91210590	1	CDK14	542	-1.06226	0.038005	-0.56391	CD8,CM_control
21918	chr7	141907813	142106747	1	MGAM	974	-1.06207	0.00521724	-0.234993	CD8,CM_control
9051	chr16	50693603	50733077	1	NOD2	566	-1.06197	0.0450734	-0.209584	B_control
3480	chr11	1389899	1462689	1	BRSK2	58	-1.06183	0.0195559	-0.285431	Mono_control
2929	chr10	75431453	76560167	1	LRMDA	477	-1.06106	0.038005	-0.965421	CD8,CM_control
20663	chr6	127918631	127708072	2	THEMIS	1008	-1.06086	0.0120484	-0.372642	NK_treated
20370	chr6	54846771	54942022	1	FAM83B	715	-1.06008	0.0491334	-0.0881655	CD8,CM_control
16224	chr3	13073117	12897220	2	IQSEC1	92	-1.05994	0.0397332	-1.91334	Mono_treated
13894.1	chr2	157488961	157414619	2	CYTIP	945	-1.05945	0.0182677	-0.569561	NK_control
16228	chr3	13549131	13638422	1	FBLN2	96	-1.059	0.0220962	-0.194591	Mono_control
22458	chr8	59119208	58805418	2	TOX	378	-1.05832	0.00393326	-0.630723	Mono_treated
23533	chr9	109780309	110172512	1	PALM2-AKAP2	556	-1.05738	0.0199182	-0.601005	NK_control
7845,02,01	chr15	38696598	38700038	1	C15orf53	177	-1.05714	0.00205193	-0.413627	Mono_treated
12006	chr19	32719753	32821263	1	TDRD12	710	-1.05695	0.049164	-0.134851	Mono_control
14051.2	chr2	179264790	179101692	2	SESTD1	1102	-1.05659	0.0216611	-0.310643	CD8,N_control
22098	chr8	2076589	2076640	1	MIR7160	18	-1.05541	0.0221912	-0.281575	Mono_treated
21082	chr7	20217577	20221700	1	LOC100506098	138	-1.05497	0.0459388	-0.325831	CD8,N_control
20660	chr6	127519191	127438406	2	SOGA3	1005	-1.05436	0.0253657	-0.182385	NK_treated
17150	chr3	143119331	143124014	1	CHST2	1018	-1.05398	0.0346823	-0.475407	CD8,CM_control
20391	chr6	65707225	63719980	2	EYS	736	-1.05395	0.00403262	-1.38287	NK_treated
2753	chr10	48684876	48982956	1	WDFY4	301	-1.05091	0.0107032	-0.32569	CD8,CM_control
1141	chr1	107897223	107897304	1	MIR7852	1141	-1.0509	0.029989	-0.310722	CD4,M_control
3268	chr10	114404756	114294824	2	AFAP1L2	816	-1.05041	0.0345204	-0.209672	B_control
22842	chr8	134713049	134477788	2	ZFAT	762	-1.04994	0.00872515	-0.755386	Mono_treated
21985	chr7	149262171	149297302	1	LOC155060	1041	-1.04955	0.0483435	-0.209171	Mono_control
283.2	chr1	17539835	17697874	1	ARHGEF10L	283	-1.04946	0.0200585	-0.363321	NK_treated
21927	chr7	142855061	142871094	1	EPHB6	983	-1.04928	6.58822e-05	-0.343634	Mono_treated
7100	chr14	51599952	51454512	2	FRMD6-AS2	282	-1.04911	0.0426031	-0.222712	Mono_control
7415	chr14	93116320	92936914	2	ITPK1	597	-1.04821	0.0448199	-0.524497	CD4,M_control
12371	chr19	45079195	45091524	1	GEMIN7	1075	-1.04733	0.0273467	-0.391205	CD8,N_control
4508	chr11	76670747	76657524	2	LRRC32	1086	-1.04702	0.00666016	-0.311304	CD8,N_control
24423	chrX	77786269	77504878	2	ATRX	460	-1.04649	0.0091651	-0.226575	Mono_control
12992	chr2	8328419	8007771	2	LINC00299	43	-1.04523	0.0104121	-0.539823	B_control
15153	chr20	61252426	61940617	1	CDH4	624	-1.0451	0.027854	-0.602901	Mono_control
15789	chr22	30266840	30262829	2	OSM	218	-1.04357	0.00353168	-0.559456	CD8,N_control
2670,01,01	chr10	33005792	32900319	2	ITGB1	218	-1.0416	0.000257267	-0.359813	CD8,N_control
19138.3	chr5	134114711	134151865	1	TCF7	645	-1.04156	0.00997973	-0.45637	Mono_treated
19787	chr6	21664772	22214505	1	CASC15	132	-1.04147	0.0214563	-0.359918	CD8,CM_control
4556,01,01	chr11	85811159	85694224	2	SYTL2	1134	-1.04142	6.32905e-06	-0.341773	Mono_control
4108,02,01	chr11	61102395	61127852	1	CD5	686	-1.04135	0.00354317	-0.113808	NK_treated
8502	chr16	352673	287440	2	AXIN1	17	-1.04104	0.00347007	-0.379365	Mono_control
1540	chr1	154936991	154924734	2	PMVK	1540	-1.04101	0.0473594	-0.372846	Mono_treated
22003	chr7	150514830	150521073	1	GIMAP7	1059	-1.04048	0.00201992	-0.211104	B_control
2274	chr1	228457873	228456979	2	HIST3H2A	2274	-1.04024	0.0157382	-0.448832	B_control
20118	chr6	33620365	33696574	1	ITPR3	463	-1.03952	0.000947201	-0.234149	Mono_control
10511	chr17	58353093	58345175	2	SUPT4H1	1025	-1.0392	0.0473594	-0.390983	Mono_treated
16303	chr3	27834136	27830888	2	LINC01981	171	-1.03737	0.00319905	-0.259647	Mono_treated
20759	chr6	142945201	142751467	2	HIVEP2	1104	-1.03726	4.8968e-06	-0.934702	Mono_control
19169.1	chr5	135955034	135922279	2	LECT2	676	-1.03711	0.0466474	-0.106075	NK_treated
23790	chr9	131740074	131576770	2	RAPGEF1	813	-1.03651	4.72296e-06	-1.05182	CD8,N_control
7844	chr15	38565575	38488103	2	RASGRP1	176	-1.03631	0.0325867	-0.325944	B_control
16907	chr3	117139389	115802363	2	LSAMP	775	-1.03588	0.04065	-0.943092	NK_control
4535	chr11	79440948	78652831	2	TENM4	1113	-1.03549	0.0451255	-0.672564	NK_treated
21189	chr7	32894131	32868172	2	KBTBD2	245	-1.03505	0.0263021	-0.405541	Mono_treated
14240	chr2	213152427	212999691	2	IKZF2	1291	-1.03378	0.0225489	-0.315989	Mono_control
20708	chr6	134318112	134169246	2	SGK1	1053	-1.03363	4.40826e-06	-0.473043	NK_treated
16925	chr3	119597842	119629811	1	PLA1A	793	-1.03351	0.0010996	-0.14162	CD8,N_control
10480	chr17	55732121	55719627	2	TMEM100	994	-1.03213	0.00315843	-0.242022	Mono_control
20554.1	chr6	107824317	107704104	2	SCML4	899	-1.0314	0.0446795	-0.44976	Mono_treated
6088,01,01	chr12	119989869	120094494	1	BICDL1	1103	-1.03042	0.0323005	-0.451151	Mono_treated
20562	chr6	108848416	108974472	1	ARMC2	907	-1.03031	0.00698154	-0.349409	CD8,N_control
318	chr1	20290919	20354894	1	VWA5B1	318	-1.02992	0.0240182	-0.12842	Mono_control
21244	chr7	43729717	43631152	2	COA1	300	-1.02971	0.0154284	-0.294408	Mono_treated
12433	chr19	46709382	46709271	2	MIR320E	1137	-1.02964	0.00525923	-0.386204	Mono_control
14187.3	chr2	203936748	203961577	1	ICOS	1238	-1.02926	0.0232729	-0.375599	NK_treated
14894	chr20	37344685	37406050	1	SRC	365	-1.02888	0.0422547	-0.284497	CD8,N_control
20176	chr6	36840002	36740775	2	CPNE5	521	-1.02873	0.0233789	-0.34931	CD8,N_control
4239	chr11	64760297	64746389	2	PYGM	817	-1.02827	0.00258702	-0.352575	Mono_control
16039	chr22	43999211	44172949	1	PARVB	468	-1.02681	0.015839	-0.259579	CD8,N_control
22494	chr8	66613294	66562175	2	MYBL1	414	-1.02659	0.0439074	-0.214608	Mono_control
20588	chr6	111873452	111660332	2	FYN	933	-1.02595	2.25803e-07	-0.991658	Mono_control
14394	chr2	231395543	231401164	1	B3GNT7	1445	-1.02527	0.0448199	-0.43748	CD4,M_control
20841	chr6	157700387	157945077	1	SNX9	1186	-1.02473	0.000167086	-0.610757	NK_treated
4628	chr11	95232541	95165513	2	SESN3	1206	-1.02424	0.0160703	-0.401332	NK_treated
2677	chr10	35126791	35212958	1	CREM	225	-1.02315	0.00175751	-0.509199	Mono_control
10612	chr17	65641033	65528563	2	AXIN2	1126	-1.02314	0.00955885	-0.174243	Mono_control
16249	chr3	15341368	15254853	2	SH3BP5	117	-1.02131	0.0070926	-0.58815	CD4,M_control
22403	chr8	47260575	47736306	1	SPIDR	323	-1.02105	0.00631542	-0.690119	B_control
396	chr1	24965121	24899511	2	RUNX3	396	-1.02103	0.00131949	-0.739076	CD8,N_control
22233	chr8	22440819	22541142	1	PPP3CC	153	-1.02037	0.00297154	-0.2751	Mono_control
4389	chr11	68121444	68052859	2	CHKA	967	-1.01777	0.0378467	-0.238414	CD8,CM_control
7041	chr14	38207999	38213067	1	SSTR1	223	-1.01759	0.019317	-0.130342	Mono_control
18906	chr5	80960672	81230156	1	RASGRF2	413	-1.01691	0.016075	-0.309856	Mono_control
3075,01,01	chr10	95711779	95869695	1	ENTPD1	623	-1.01561	0.00489175	-0.356175	CD8,N_control
14414	chr2	232525993	232536667	1	CHRND	1465	-1.01512	0.0378411	-0.096917	Mono_control
10241	chr17	42610623	42579513	2	RETREG3	755	-1.01444	0.0272662	-0.206238	Mono_control
6361	chr13	30713478	30764426	1	ALOX5AP	102	-1.01404	9.16382e-06	-0.417953	CD8,N_control
7415,01,01	chr14	93116320	92936914	2	ITPK1	597	-1.014	0.02742	-0.383456	CD8,N_control
6124	chr12	121581015	121429097	2	KDM2B	1139	-1.01309	0.00948627	-0.514702	CD8,N_control
13741.1	chr2	113843356	113831049	2	ACTR3-AS1	792	-1.01274	0.0341648	-0.203479	NK_treated
3727,02,01	chr11	14643723	14872044	1	PDE3B	305	-1.01167	0.015852	-0.370619	Mono_control
14883	chr20	36646216	36612318	2	SLA2	354	-1.01124	0.00315843	-0.17216	Mono_control
101	chr1	4412027	4424689	1	LINC01777	101	-1.01039	0.0354079	-0.14153	Mono_control
3346	chr10	124461834	124617888	1	LHPP	894	-1.01029	0.0384197	-0.394041	CD8,N_control
14886.1	chr20	36863686	36777442	2	SOGA1	357	-1.00973	0.0237274	-0.235136	NK_treated
6377	chr13	32586427	32778019	1	PDS5B	118	-1.00971	0.0291767	-0.464486	Mono_control
14774.1	chr20	26251526	26187019	2	MIR663AHG	245	-1.00904	0.0324943	-0.0897969	NK_treated
2842	chr10	69088106	69104811	1	SRGN	390	-1.0082	0.0199619	-0.549256	B_control
202	chr1	12063377	12144207	1	TNFRSF8	202	-1.00629	0.00235321	-0.345374	CD8,N_control
7470,01,01	chr14	97458816	97581601	1	LINC02325	652	-1.00612	0.00188714	-0.369709	Mono_treated
11925	chr19	19435063	19435158	1	MIR640	629	-1.00528	0.0458819	-0.394592	B_control
7192,01,01	chr14	63852983	64226433	1	SYNE2	374	-1.00437	0.0204792	-0.545716	Mono_treated
17583	chr4	2418663	2269582	2	ZFYVE28	49	-1.00302	0.000413405	-0.735773	Mono_control
21038	chr7	7640711	8004059	1	UMAD1	94	-1.00276	0.000871707	-0.655058	Mono_treated
23913	chr9	136977505	136985435	1	PTGDS	936	-1.00205	0.0368565	-0.117127	Mono_control
19771	chr6	17706834	17615035	2	NUP153	116	-1.00194	0.0442688	-0.341884	Mono_control
16587	chr3	50675080	50675163	1	MIR4787	455	1.00015	0.0334095	0.398092	Mono_treated
10413.1	chr17	49210574	49202791	2	GNGT2	927	1.00108	0.026994	0.425492	NK_treated
5586	chr12	55636860	55637854	1	OR10P1	601	1.00116	0.0478138	0.527373	Mono_treated
10688	chr17	74670578	74747335	1	RAB37	1202	1.00156	3.42638e-05	0.56026	Mono_treated
13894	chr2	157488961	157414619	2	CYTIP	945	1.00164	0.00213388	1.06235	CD8,N_treated
23925	chr9	137086817	137084946	2	MAN1B1-DT	948	1.00195	0.0148159	0.84438	CD4,M_control
14461	chr2	237627576	237813682	1	LRRFIP1	1512	1.00239	5.07766e-05	0.876445	Mono_treated
5963,02,01	chr12	108339341	108288044	2	CMKLR1	978	1.00259	0.0112478	0.449299	NK_treated
13362	chr2	64143239	64252859	1	LOC100507006	413	1.00276	0.00711397	0.409486	Mono_control
13235	chr2	40611053	40097270	2	SLC8A1	286	1.00316	4.88625e-05	0.698911	Mono_treated
16047	chr22	44702233	44862706	1	PRR5-ARHGAP8	476	1.00384	0.0314139	0.395124	CD8,CM_control
20860	chr6	159745186	159669057	2	SOD2	1205	1.00463	0.00155339	0.482267	Mono_treated
15852	chr22	35336799	35336721	2	MIR6069	281	1.00533	8.0318e-07	0.558784	Mono_control
18449	chr4	184353977	184340756	2	LINC02363	915	1.0054	0.0346873	0.437801	B_control
3865	chr11	36010098	36010204	1	MIR3973	443	1.00557	0.041523	0.160602	Mono_control
15891.1	chr22	37582616	37570246	2	LGALS2	320	1.00558	0.000893064	0.217613	Mono_control
13858.1	chr2	144518097	144521477	1	ZEB2-AS1	909	1.00561	0.0433804	0.677236	Mono_treated
16827	chr3	101940859	101997926	1	LINC02085	695	1.00587	0.00013415	0.399226	Mono_control
4951	chr11	129815819	129860003	1	TMEM45B	1529	1.0059	0.0375304	0.231867	CD4,M_control
11718	chr19	12791496	12793315	1	JUNB	422	1.00591	0.00116279	1.52184	Mono_control
1722	chr1	161215234	161220699	1	FCER1G	1722	1.00599	0.000349932	0.431569	Mono_control
11982	chr19	28727777	28435388	2	LOC100420587	686	1.00617	0.0448738	0.491362	NK_control
20188	chr6	37507348	37535616	1	LINC02520	533	1.00621	0.0226274	0.487186	CD8,CM_control
7474,02,01	chr14	99271524	99169287	2	BCL11B	656	1.00622	0.00861683	0.897927	CD8,CM_treated
12325	chr19	43754990	43727992	2	SMG9	1029	1.00637	0.00122846	0.293276	Mono_control
11884	chr19	18282077	18282161	1	MIR3188	588	1.0069	0.00480855	1.50045	NK_treated
17279	chr3	168095975	168008677	2	GOLIM4	1147	1.00823	0.0419413	0.274805	NK_treated
11055	chr18	26655742	27190698	1	AQP4-AS1	143	1.00869	0.00442138	0.623037	Mono_treated
18127	chr4	105145875	105279816	1	TET2	593	1.00879	0.00989342	0.380318	Mono_treated
12385	chr19	45436654	45436704	1	MIR6088	1089	1.00886	0.0439519	0.616274	Mono_treated
5858	chr12	94650562	94567124	2	TMCC3	873	1.00896	0.00351141	0.242939	Mono_control
22841	chr8	133886496	133902407	1	LOC101927822	761	1.00986	9.13538e-08	0.63214	Mono_treated
19778	chr6	18387350	18468874	1	RNF144B	123	1.0099	0.00407787	0.372928	Mono_treated
3690	chr11	10304680	10307397	1	ADM	268	1.00995	0.0124279	0.737027	Mono_treated
18525.2	chr5	1523977	1456480	2	LPCAT1	32	1.01011	0.000455334	0.726403	Mono_control
8886	chr16	27453393	27447669	2	IL21R-AS1	401	1.01032	0.0168412	0.751186	CD8,CM_control
20711	chr6	134659836	134525314	2	LOC101928304	1056	1.01059	0.000431003	0.511547	Mono_control
20546	chr6	106629578	106668417	1	QRSL1	891	1.01199	0.00709538	0.278648	B_control
20283	chr6	44216939	44218236	1	MYMX	628	1.01231	0.0370584	0.176055	Mono_control
10663	chr17	73092712	72645949	2	SLC39A11	1177	1.01236	0.00899522	0.676781	Mono_treated
1377	chr1	149936898	149928651	2	MTMR11	1377	1.01243	0.0299238	0.30779	Mono_control
8750	chr16	11668414	11679159	1	SNN	265	1.01312	0.00661159	0.352121	Mono_control
6979,02,01	chr14	24634267	24630954	2	GZMB	161	1.01333	0.0338408	0.63801	NK_control
11120	chr18	45825512	45844080	1	SIGLEC15	208	1.01344	0.0412049	0.265906	Mono_control
3352	chr10	125161170	124984317	2	CTBP2	900	1.01375	1.21833e-06	0.567527	NK_treated
11532	chr19	7492976	7508450	1	TEX45	236	1.01455	0.0017029	0.255027	Mono_control
8896	chr16	28539174	28532708	2	NUPR1	411	1.0147	0.000333868	0.204519	Mono_control
8973	chr16	30710537	30710665	1	SNORA30	488	1.01508	0.00314272	0.305132	Mono_control
391	chr1	24502351	24541040	1	RCAN3	391	1.01532	2.78366e-05	0.485192	CD8,N_control
5161,02,01	chr12	10391874	10372353	2	KLRK1	176	1.0154	0.0268651	0.337923	NK_treated
4108	chr11	61102395	61127852	1	CD5	686	1.01542	0.00114833	0.165694	CD4,M_control
20595	chr6	113650074	113623535	2	LINC02541	940	1.01567	0.00266039	0.372025	B_control
10566	chr17	62944215	62944312	1	MIR633	1080	1.01575	0.000557228	0.74598	Mono_treated
9300	chr16	73059698	72782885	2	ZFHX3	815	1.01583	1.19317e-07	0.68258	Mono_control
2366	chr1	241532134	241595642	1	KMO	2366	1.01594	1.31805e-05	0.33469	Mono_control
11003	chr18	13611114	13611200	1	MIR4526	91	1.01595	0.0282638	1.06835	B_control
10716	chr17	75289510	75272981	2	SLC25A19	1230	1.01609	0.000301549	0.541575	Mono_treated
18749	chr5	56233359	56099678	2	ANKRD55	256	1.01619	0.000583731	0.444625	CD8,N_control
16198	chr3	10285754	10293449	1	GHRLOS	66	1.01639	0.0437361	0.174376	Mono_control
20779	chr6	146543693	146554965	1	RAB32	1124	1.01661	0.0083388	0.293914	Mono_treated
19758.3	chr6	14117256	14136918	1	CD83	103	1.01664	0.0017971	0.684041	Mono_treated
23054	chr9	19149278	19108375	2	PLIN2	77	1.01675	0.00014465	0.546309	Mono_control
2184	chr1	219173961	219086602	2	LYPLAL1-DT	2184	1.01701	0.000103152	0.2859	Mono_control
21205	chr7	36153149	36301543	1	EEPD1	261	1.01719	2.66647e-07	0.823855	Mono_control
9156,02,01	chr16	66517312	66469796	2	BEAN1-AS1	671	1.01776	0.00781581	0.418746	Mono_treated
18265	chr4	140154184	139716753	2	MAML3	731	1.01803	1.01409e-06	1.23947	Mono_treated
22695	chr8	103021063	103073051	1	ATP6V1C1	615	1.01803	4.75505e-06	0.33286	Mono_treated
8469	chr15	100544995	100400395	2	CERS3	801	1.01888	0.0370584	0.185116	Mono_control
15018	chr20	46308498	46173733	2	CDH22	489	1.0189	0.0186817	0.342911	Mono_treated
424	chr1	26279176	26281522	1	SH3BGRL3	424	1.01899	0.0298137	0.43409	Mono_treated
14671	chr20	11890723	11926609	1	BTBD3	142	1.01903	0.0382552	0.117436	Mono_control
3114	chr10	98268250	98247690	2	LOXL4	662	1.01913	0.00389974	0.261547	Mono_control
19537.1	chr5	173790942	173786790	2	LINC01485	1044	1.01925	4.48106e-07	0.428353	Mono_control
18488	chr4	189659605	189661486	1	LINC01262	954	1.01971	0.000265743	0.612116	Mono_control
3019	chr10	89301955	89309276	1	IFIT2	567	1.02062	0.00837332	0.196044	Mono_control
13689.2	chr2	108989372	108894471	2	EDAR	740	1.02062	0.03118	0.341723	CD8,N_treated
23297.1	chr9	72365235	72351425	2	ZFAND5	320	1.02063	0.000779145	0.556483	Mono_treated
15437.1	chr21	38157034	38307357	1	KCNJ15	193	1.02069	0.00899522	0.364736	Mono_treated
9454	chr16	88939789	88951524	1	LOC100129697	969	1.0209	0.0451177	0.351872	B_control
10367.1	chr17	47733244	47746119	1	TBX21	881	1.02091	0.0061167	0.504334	NK_treated
9959	chr17	29929200	30108452	1	EFCAB5	473	1.02099	0.00811024	0.464308	Mono_treated
16848.1	chr3	108822698	108855005	1	TRAT1	716	1.02108	0.000452409	0.207801	CD8,N_control
19160	chr5	135399914	135333900	2	H2AFY	667	1.02109	2.05699e-05	0.443668	Mono_control
19356.1	chr5	149063163	148923639	2	SH3TC2	863	1.02141	1.97109e-06	0.301401	NK_treated
20217	chr6	41286682	41275621	2	TREM1	562	1.02191	0.000124274	0.394757	Mono_control
6517	chr13	50843939	50711008	2	DLEU7	258	1.0222	0.0300408	0.418264	B_control
19473	chr5	162001196	161910252	2	LINC01202	980	1.02267	0.0334533	0.108556	CD8,N_control
11565	chr19	8363299	8374373	1	ANGPTL4	269	1.02303	0.0263638	0.187151	Mono_treated
16436.1	chr3	45146422	45082278	2	CDCP1	304	1.02307	0.000247065	0.351293	Mono_control
21925	chr7	142748662	142774564	1	PRSS2	981	1.02335	0.0483199	0.16158	NK_treated
24875	chrX	154019980	154010500	2	IRAK1	912	1.02361	0.0012635	0.299746	Mono_control
10024.1	chr17	35537861	35464249	2	SLFN12L	538	1.02374	0.0024841	0.476986	NK_treated
8071,01,01	chr15	60479178	60630637	1	RORA-AS1	403	1.02479	0.0201392	1.08287	CD8,CM_control
22898	chr8	143553207	143563062	1	GSDMD	818	1.02483	0.0498767	0.286459	Mono_control
13045	chr2	16050427	16085801	1	GACAT3	96	1.02491	0.0422065	0.177299	Mono_control
4781	chr11	117876667	117820163	2	FXYD6-FXYD2	1359	1.02516	0.0446795	0.312062	Mono_treated
9200	chr16	67518418	67546788	1	RIPOR1	715	1.02517	0.00388163	0.566761	B_control
2153	chr1	212545694	212556065	1	LINC01740	2153	1.02622	0.00714677	0.461243	Mono_control
19235	chr5	140639427	140645408	1	TMCO6	742	1.02632	0.000921672	0.396751	Mono_control
23227.1	chr9	37904353	37879400	2	SLC25A51	250	1.02636	0.00280613	0.357075	Mono_treated
15752	chr22	27060518	27048144	2	LOC284898	181	1.02645	8.17206e-07	0.293519	Mono_control
8294	chr15	78949574	78921058	2	CTSH	626	1.02747	4.89149e-06	0.342591	Mono_control
20899	chr6	166957191	166858094	2	RNASET2	1244	1.02755	0.00378654	0.36038	CD8,N_control
12641.1	chr19	51458456	51450847	2	SIGLEC8	1345	1.0276	0.0063232	0.186889	Mono_control
1059.1	chr1	92298965	92402056	1	RPAP2	1059	1.02795	0.00182452	0.355019	NK_treated
4415	chr11	70203163	70207390	1	FADD	993	1.02816	0.0255984	0.32874	Mono_treated
19758	chr6	14117256	14136918	1	CD83	103	1.02823	0.000450959	0.791993	B_control
16918	chr3	119294373	119420714	1	ARHGAP31	786	1.02823	0.00055555	0.568121	Mono_control
21387	chr7	73624543	73593194	2	MLXIPL	443	1.02843	0.00662295	0.281845	Mono_control
2502	chr10	6144934	6235545	1	PFKFB3	50	1.02861	0.00074583	0.610616	Mono_treated
3692,01,01	chr11	10317671	10507579	1	AMPD3	270	1.02871	2.25876e-05	0.681143	Mono_control
11091	chr18	35904926	35904818	2	MIR187	179	1.02948	2.90714e-05	0.26532	Mono_control
23297	chr9	72365235	72351425	2	ZFAND5	320	1.02949	1.71287e-05	0.487817	Mono_control
4878	chr11	124115362	124147721	1	VWA5A	1456	1.02956	0.0461086	0.183132	Mono_control
11893.1	chr19	18522127	18442663	2	ELL	597	1.0308	0.00014013	0.938542	Mono_treated
6167	chr12	123436717	123410683	2	RILPL2	1182	1.03085	0.0017921	0.427873	Mono_control
5767	chr12	71839707	71927248	1	TBC1D15	782	1.03124	0.0382943	0.302117	CD8,N_control
15892	chr22	37608475	37633564	1	GGA1	321	1.03139	0.00811024	0.605986	Mono_treated
8915,01,01	chr16	29291220	29372110	1	SNX29P2	430	1.03159	0.00993341	0.404994	Mono_control
21430	chr7	76409695	76389334	2	SSC4D	486	1.03166	0.000386479	0.20832	Mono_control
7177,02,01	chr14	61281840	61277370	2	TMEM30B	359	1.0318	1.21833e-06	0.641431	NK_treated
22699	chr8	103285907	103156990	2	BAALC-AS1	619	1.03198	0.028253	0.226751	Mono_control
11780.2	chr19	14583084	14611157	1	CLEC17A	484	1.032	0.0442618	0.319442	Mono_treated
10597	chr17	64413776	64319415	2	PECAM1	1111	1.03241	0.000109374	0.542685	Mono_treated
6311	chr13	24922889	24882284	2	CENPJ	52	1.03248	0.038005	0.21262	CD8,CM_control
13046.3	chr2	16666331	16549459	2	FAM49A	97	1.034	0.00211393	0.656606	Mono_treated
17308	chr3	172448456	172445133	2	GHSR	1176	1.03406	0.0491334	0.216579	CD8,CM_control
17197	chr3	151384812	151337380	2	P2RY12	1065	1.03414	0.00842302	0.179873	Mono_control
20172	chr6	36622512	36622436	2	MIR3925	517	1.03439	0.00700887	0.457364	Mono_control
4280,01,01	chr11	65444458	65444557	1	MIR612	858	1.0344	3.85063e-05	0.701601	Mono_control
22741	chr8	118621995	118189459	2	SAMD12	661	1.03531	0.0451781	0.592862	Mono_control
832	chr1	53738106	53506237	2	GLIS1	832	1.03531	0.0466505	0.558949	NK_control
16861	chr3	111674676	111846447	1	PLCXD2	729	1.03588	0.0482212	0.445712	CD8,N_treated
6119,01,01	chr12	121132819	121188032	1	P2RX7	1134	1.03598	0.000374994	0.523866	Mono_treated
1168	chr1	109494052	109502932	1	CYB561D1	1168	1.03623	0.0487152	0.333386	CD8,N_control
6416	chr13	40181809	40189028	1	LINC00332	157	1.03624	0.00215546	0.416832	CD4,M_control
11521	chr19	6767588	6752160	2	SH2D3A	225	1.03627	0.012582	0.67021	CD8,N_control
12797	chr19	54738515	54753052	1	KIR2DL3	1501	1.03628	0.0229995	0.109088	Mono_control
24035	chrX	15855014	15825806	2	AP1S2	72	1.03668	0.0209416	0.222447	Mono_control
2395	chr1	247008093	246945547	2	ZNF695	2395	1.03669	0.00147263	0.229475	Mono_control
12355	chr19	44699151	44710714	1	CEACAM16	1059	1.03674	2.60959e-06	0.321514	Mono_control
11106	chr18	39800318	39206924	2	MIR924HG	194	1.03694	0.0374162	0.36359	CD8,N_control
13999	chr2	173965702	173906459	2	SP3	1050	1.03734	0.00559937	0.460948	Mono_treated
396.1	chr1	24965121	24899511	2	RUNX3	396	1.03774	1.23809e-08	0.941059	NK_treated
6094,01,01	chr12	120265771	120210439	2	PXN	1109	1.03821	0.000125103	0.525003	NK_treated
10140	chr17	40565472	40553769	2	CCR7	654	1.03894	1.21592e-07	0.978461	CD8,N_control
10681	chr17	74424851	74450580	1	GPRC5C	1195	1.03894	0.0210923	0.181359	Mono_control
16215	chr3	12287368	12434356	1	PPARG	83	1.03998	4.62232e-06	0.59032	Mono_control
3199	chr10	103245887	103248016	1	RPEL1	747	1.04037	0.000138399	0.36	Mono_control
11781	chr19	14690027	14619117	2	ADGRE3	485	1.04055	0.00198368	0.326397	Mono_treated
13904	chr2	159186835	159186901	1	MIR6888	955	1.04104	0.0340674	0.319259	NK_treated
8623	chr16	2475118	2520218	1	TBC1D24	138	1.04129	0.00136969	0.367839	Mono_control
16962.1	chr3	122794795	122881139	1	DIRC2	830	1.04159	0.0116148	0.119271	Mono_control
19395.2	chr5	151093577	151029945	2	TNIP1	902	1.04234	0.0132686	0.47202	Mono_treated
5559	chr12	54353661	54497688	1	LOC102724050	574	1.04251	5.78414e-08	1.08258	Mono_treated
20902	chr6	166999405	167139696	1	CCR6	1247	1.04287	2.872e-06	0.760408	B_control
20780	chr6	146598965	146815462	1	ADGB	1125	1.04288	0.00193504	0.255569	Mono_control
22197	chr8	18084985	18056425	2	ASAH1	117	1.04295	0.000518785	0.417005	Mono_control
18238	chr4	128288829	128269237	2	PGRMC2	704	1.04309	0.015839	0.496561	CD8,N_control
9494	chr17	721717	508668	2	VPS53	8	1.04315	0.0180093	0.448931	Mono_treated
21476.1	chr7	88306891	88270892	2	STEAP4	532	1.04337	0.000691754	0.310058	Mono_treated
2331	chr1	234970062	234957342	2	LOC101927851	2331	1.0434	1.26978e-05	0.883794	Mono_treated
1180.1	chr1	109764027	109750080	2	EPS8L3	1180	1.04362	0.0309769	0.269599	Mono_treated
5957	chr12	107318413	107659642	1	BTBD11	972	1.04365	0.0393391	0.763321	CD8,N_control
17358	chr3	183428778	183178043	2	MCF2L2	1226	1.04403	2.63956e-06	0.779624	Mono_control
6058	chr12	116428318	116428252	2	MIR4472-2	1073	1.04443	1.67292e-06	0.703452	Mono_control
6527	chr13	51552589	51552667	1	MIR4703	268	1.04477	0.0161042	0.182436	Mono_control
2213	chr1	223143282	223109406	2	TLR5	2213	1.04491	0.00278601	0.336589	Mono_treated
17905	chr4	69787961	69721162	2	SULT1B1	371	1.04532	0.0092155	0.142901	CD8,N_control
12781	chr19	54339150	54308915	2	LILRA4	1485	1.04535	0.024448	0.157528	B_control
7175	chr14	60981114	61083733	1	SLC38A6	357	1.04557	0.0104238	0.300282	Mono_control
15658	chr22	20858983	20891218	1	SNAP29	87	1.04559	0.00903692	0.27207	CD8,N_control
23227	chr9	37904353	37879400	2	SLC25A51	250	1.04573	0.0143215	0.311006	Mono_control
12763.1	chr19	54063953	54040825	2	VSTM1	1467	1.04624	0.0094273	0.155675	Mono_treated
10036.3	chr17	35880793	35871491	2	CCL5	550	1.04638	0.000795374	0.411883	NK_control
24122	chrX	35798342	35803735	1	MAGEB16	159	1.04651	0.0296889	0.113293	Mono_control
9026	chr16	46884378	46931297	1	GPT2	541	1.04707	0.0101966	0.260938	Mono_treated
19627	chr5	180072118	179911651	2	RNF130	1134	1.04742	0.000163322	0.408596	Mono_control
21735	chr7	116672390	116798386	1	MET	791	1.04768	0.000282042	0.229348	Mono_control
5000	chr12	991190	912077	2	RAD52	15	1.04768	0.0162986	0.418959	Mono_treated
6088	chr12	119989869	120094494	1	BICDL1	1103	1.04812	0.016802	0.700832	CD4,M_control
22892.1	chr8	143359979	143304384	2	TOP1MT	812	1.04876	0.0271895	0.279558	Mono_treated
18195	chr4	118685368	118715433	1	METTL14	661	1.04879	0.0355292	0.144304	Mono_control
5073	chr12	6786858	6820808	1	CD4	88	1.04885	0.0157152	0.277491	CD8,N_control
19505	chr5	170353487	170736632	1	KCNIP1	1012	1.04932	1.46223e-05	0.782593	Mono_treated
5292	chr12	27243968	27325959	1	STK38L	307	1.04969	0.00263686	0.366805	Mono_treated
9898	chr17	27294076	27315926	1	WSB1	412	1.0499	0.00013199	0.367164	Mono_treated
20709	chr6	134520585	134428240	2	LOC101928231	1054	1.05006	7.04573e-07	0.356751	Mono_control
20780.1	chr6	146598965	146815462	1	ADGB	1125	1.05065	0.00772598	0.278952	Mono_treated
5902	chr12	100573683	100624919	1	GAS2L3	917	1.05095	4.52404e-06	0.283547	Mono_control
4735	chr11	112393118	112621729	1	LOC101928823	1313	1.05101	0.0200484	0.392453	Mono_control
19537.2	chr5	173790942	173786790	2	LINC01485	1044	1.05102	0.0334785	0.403784	Mono_treated
21183.1	chr7	31686715	31708455	1	PPP1R17	239	1.05114	0.0184003	0.166801	Mono_control
17645.1	chr4	7939926	7758714	2	AFAP1	111	1.05235	0.0482212	0.515929	CD8,N_treated
15783.1	chr22	29838304	29788608	2	ASCC2	212	1.05274	0.011499	0.394449	Mono_treated
5453,02,01	chr12	50923472	50932517	1	METTL7A	468	1.05276	0.0391093	0.276885	NK_treated
13631	chr2	100417656	100391860	2	CHST10	682	1.05301	0.0307123	0.294208	B_control
21451	chr7	80922359	80742538	2	SEMA3C	507	1.05314	1.19317e-07	0.398149	Mono_control
19705	chr6	6007605	5997999	2	NRN1	50	1.05335	0.00795174	0.342773	Mono_control
8292	chr15	78811431	78759203	2	ADAMTS7	624	1.0536	0.0224552	0.22804	B_control
16612	chr3	52198086	52214327	1	ALAS1	480	1.05371	0.0478421	0.207928	Mono_control
23421	chr9	94640249	94603133	2	FBP1	444	1.0539	0.0127424	0.27732	Mono_control
12048	chr19	35228729	35224800	2	FAM187B	752	1.05428	0.00218344	0.430855	CD4,M_control
9369	chr16	83807843	83819737	1	HSBP1	884	1.05461	0.0247193	0.274969	Mono_treated
2021	chr1	202193901	202319781	1	LGR6	2021	1.0548	0.0102446	0.427457	NK_treated
19635	chr5	180740099	180739042	2	OR2Y1	1142	1.05511	0.0214488	0.312047	CD8,N_control
23333	chr9	83538546	83242990	2	FRMD3	356	1.05538	0.0140705	0.511111	Mono_control
718	chr1	44674555	44635238	2	TMEM53	718	1.05678	0.0486621	0.543883	Mono_treated
15738	chr22	25564849	25729294	1	GRK3	167	1.05721	0.0325838	0.400462	Mono_treated
12053.3	chr19	35319261	35347355	1	CD22	757	1.05744	0.0328242	0.350051	Mono_treated
23607	chr9	120714470	120600813	2	MEGF9	630	1.0582	0.0280617	0.261476	Mono_treated
18599.1	chr5	17217047	17130028	2	BASP1-AS1	106	1.05831	3.75434e-05	0.323376	Mono_control
7107	chr14	52267713	52276724	1	PTGDR	289	1.05845	9.22577e-05	0.434308	NK_treated
17986	chr4	77511753	77611834	1	CXCL13	452	1.05854	0.0200392	0.252986	CD8,CM_control
3526	chr11	2929455	2928273	2	PHLDA2	104	1.05862	0.00661159	0.446127	Mono_control
21420	chr7	75842602	75888926	1	RHBDD2	476	1.05879	2.58722e-05	0.511972	Mono_control
15682.1	chr22	21952837	21919420	2	PPM1F	111	1.0588	0.00133867	0.487312	Mono_treated
11523	chr19	6887566	6940459	1	ADGRE1	227	1.05908	0.0217585	0.190924	Mono_treated
14905	chr20	38260149	38304332	1	LOC149684	376	1.05912	0.00289002	0.161652	Mono_control
19111	chr5	132294443	132344206	1	SLC22A4	618	1.05934	1.18617e-05	0.431856	Mono_control
11459	chr19	4540067	4522531	2	PLIN5	163	1.05993	1.64356e-05	0.20752	Mono_control
6433	chr13	41961120	41566837	2	VWA8	174	1.0604	0.000640344	0.648137	Mono_treated
6016	chr12	111599676	111452214	2	ATXN2	1031	1.06078	0.0441144	0.26527	NK_treated
1909	chr1	182604408	182598623	2	RGS16	1909	1.06081	0.0265307	0.291081	CD4,M_control
4199,01,01	chr11	63563383	63552770	2	HRASLS2	777	1.06103	0.016398	0.482851	NK_treated
18210.1	chr4	121697113	121667955	2	ANXA5	676	1.06133	0.00251892	0.384657	Mono_control
4459	chr11	73218298	73236352	1	P2RY2	1037	1.06197	0.0227759	0.333165	Mono_treated
6184	chr12	124337242	124337181	2	MIR6880	1199	1.062	0.000778249	0.546952	Mono_treated
1701	chr1	160739057	160754821	1	SLAMF7	1701	1.06229	0.00600104	0.560538	NK_treated
18525.3	chr5	1523977	1456480	2	LPCAT1	32	1.06252	0.00605111	0.596938	Mono_treated
6592	chr13	74133905	73686089	2	KLF12	333	1.06311	0.000270081	1.43861	CD8,N_treated
6755	chr13	109728282	109730007	1	LINC00676	496	1.06355	0.0132905	0.442768	Mono_control
6978,03,01	chr14	24609699	24606480	2	GZMH	160	1.06435	1.57821e-05	0.474273	NK_treated
11281	chr18	77133683	76978827	2	MBP	369	1.0644	7.74832e-07	1.28075	Mono_treated
10937	chr18	4455335	3496032	2	DLGAP1	25	1.06452	0.00375066	2.01225	Mono_control
636	chr1	39691689	39678648	2	HPCAL4	636	1.06513	0.0127872	0.275798	CD4,M_control
22533	chr8	73356461	73297711	2	RDH10-AS1	453	1.06514	0.00754952	0.187262	CD8,CM_control
4136	chr11	61878278	61878216	2	MIR6746	714	1.06515	0.0123696	0.237976	B_control
8736	chr16	10818794	10760919	2	TVP23A	251	1.06535	0.00356765	0.219768	Mono_control
22796	chr8	125430321	125438405	1	TRIB1	716	1.0656	1.96478e-05	0.766894	Mono_treated
22233.1	chr8	22440819	22541142	1	PPP3CC	153	1.0657	0.00360069	0.440262	NK_treated
19395.1	chr5	151093577	151029945	2	TNIP1	902	1.06637	0.000537334	0.64685	Mono_control
12763	chr19	54063953	54040825	2	VSTM1	1467	1.06655	0.000138399	0.154779	Mono_control
9503	chr17	1270559	1271460	1	BHLHA9	17	1.06696	0.00504233	0.705763	Mono_treated
15722.1	chr22	24417879	24442360	1	ADORA2A	151	1.06709	0.0331643	0.381702	Mono_treated
4697	chr11	110093361	110171841	1	ZC3H12C	1275	1.06722	1.86946e-07	0.371469	Mono_control
2343	chr1	236065162	235975830	2	NID1	2343	1.06746	4.38922e-08	0.531541	Mono_treated
16152	chr3	5122220	5180912	1	ARL8B	20	1.06758	0.0105281	0.346945	Mono_treated
21754	chr7	121325367	121341104	1	WNT16	810	1.06761	0.0132532	0.220664	B_control
21159.1	chr7	29208970	29199540	2	LOC102724484	215	1.06787	0.00869677	0.212569	Mono_control
15796	chr22	30396857	30425317	1	SEC14L2	225	1.06842	0.0168391	0.382327	CD8,N_control
11469	chr19	4831704	4815932	2	TICAM1	173	1.06935	0.00257835	0.338989	Mono_control
15482	chr21	42199689	42297244	1	ABCG1	238	1.06942	0.00110531	1.01785	Mono_treated
4116,01,01	chr11	61362299	61348745	2	CYB561A3	694	1.06955	0.000489412	0.448364	Mono_control
16650.1	chr3	53156009	53192717	1	PRKCD	518	1.07014	0.00196666	0.489603	Mono_treated
1291.1	chr1	119140671	119031216	2	WARS2	1291	1.07022	0.00537651	0.436933	NK_treated
463.2	chr1	27872543	27886685	1	THEMIS2	463	1.0704	0.000345546	0.594497	Mono_control
8005	chr15	51338610	51208057	2	CYP19A1	337	1.07061	0.00106522	0.375475	Mono_control
2571	chr10	17201682	17146737	2	TRDMT1	119	1.07095	0.00841508	0.279144	Mono_control
13334.1	chr2	60391375	60359216	2	MIR4432HG	385	1.0716	0.0289931	0.214729	Mono_control
406	chr1	25617468	25786207	1	MAN1C1	406	1.072	0.00123582	1.17179	CD8,N_treated
17104	chr3	138115818	138061990	2	DZIP1L	972	1.07229	0.0226288	0.159425	Mono_control
14485	chr2	239943094	239943015	2	MIR4786	1536	1.07282	3.61717e-05	0.67943	Mono_control
21013	chr7	5879827	5886362	1	OCM	69	1.0731	2.82244e-05	0.374596	CD8,N_control
20772	chr6	144150526	144188370	1	STX11	1117	1.07377	0.00168671	0.627298	Mono_control
238	chr1	15152532	15220480	1	TMEM51	238	1.07579	0.0479425	0.149447	Mono_control
21796.1	chr7	128241284	128257628	1	LEP	852	1.07585	0.0481985	0.28549	Mono_treated
22132	chr8	9048445	9048518	1	MIR4660	52	1.07613	0.0317092	0.391473	Mono_treated
17126	chr3	139678017	139560180	2	NMNAT3	994	1.07615	0.0218122	0.273077	Mono_control
19674	chr6	2854107	2854031	2	MIR4645	19	1.07632	0.0124806	0.96627	Mono_control
11784	chr19	14800211	14799146	2	OR7C1	488	1.07667	0.00224635	0.210226	Mono_control
14393	chr2	231362708	231362793	1	MIR4777	1444	1.07668	0.0172482	0.369331	NK_treated
10047.2	chr17	36103590	36212878	1	CCL4L1	561	1.07673	0.00124341	0.583603	Mono_treated
[truncated: 1,989 more rows]

## Sheet: vitD
	seqnames	start	end	strand	name	idx	Log2FC	FDR	MeanDiff	sample
2126,01,01	chr1	209675420	209676388	1	G0S2	2126	-7.80444	0.0123797	-0.466557	CD8,CM_treated
10050.2	chr17	36196747	36194869	2	CCL3L3	564	-7.4082	0.0355663	-0.508614	CD8,N_treated
17047.1	chr3	129528640	129535169	1	RHO	915	-7.07349	0.0123797	-0.28027	CD8,CM_treated
12804.2	chr19	54874248	54890472	1	FCAR	1508	-6.78209	0.0174917	-0.328482	CD8,N_treated
12841	chr19	55545543	55540656	2	SBK3	1545	-6.33484	0.0232525	-0.16203	Mono_treated
10308	chr17	44363875	44353215	2	FAM171A2	822	-6.30129	0.0232525	-0.15826	Mono_treated
12793.3	chr19	54643915	54670359	1	LILRB4	1497	-6.25331	0.0497132	-0.226759	CD8,N_treated
484	chr1	28592200	28595443	1	RAB42	484	-6.10104	0.0112583	-0.137766	CD8,N_control
3149	chr10	100974985	100975084	1	MIR608	697	-6.03155	0.0136086	-0.588638	Mono_treated
15521	chr21	44551505	44550357	2	KRTAP10-2	277	-5.42042	0.00811116	-0.219267	Mono_control
15532	chr21	44654659	44654213	2	KRTAP12-4	288	-5.30002	0.0209711	-0.872824	B_control
9295	chr16	72054592	72061055	1	HP	810	-5.11357	0.0112583	-0.0684745	CD8,N_control
17969	chr4	76007488	76001275	2	CXCL9	435	-4.82082	0.0149867	-0.117862	CD8,CM_control
24822	chrX	151695124	151705924	1	PRRG3	859	-4.67611	0.0128036	-0.104365	Mono_control
18458.8	chr4	184851110	184851013	2	MIR3945	924	-4.61458	0.000267711	-0.720693	NK_treated
3615,02,01	chr11	6205566	6211132	1	C11orf42	193	-4.60929	0.0100464	-0.624897	CD8,N_treated
9270,01,01	chr16	70538005	70538098	1	SNORD111	785	-4.40781	0.0331734	-0.209707	NK_treated
17047.2	chr3	129528640	129535169	1	RHO	915	-4.40602	1.89638e-06	-0.304776	CD8,N_control
680	chr1	42787990	42798230	1	TMEM269	680	-4.35898	0.030218	-0.156401	Mono_treated
23356	chr9	87725519	87731393	1	CTSL	379	-4.33474	0.0088726	-0.759676	B_control
1641	chr1	158289786	158293630	1	CD1C	1641	-4.27397	0.000134894	-0.344881	CD4,M_control
10050.1	chr17	36196747	36194869	2	CCL3L3	564	-4.24575	1.95351e-11	-0.862333	CD8,N_control
23176	chr9	35563899	35561831	2	FAM166B	199	-4.17812	0.00238419	-0.222994	CD8,N_control
10049.1	chr17	36176636	36165681	2	TBC1D3B	563	-4.13143	2.64258e-07	-0.121236	CD8,N_control
8896	chr16	28539174	28532708	2	NUPR1	411	-4.12965	0.0251367	-0.491503	CD8,N_treated
21920.4	chr7	141947007	141927357	2	CLEC5A	976	-4.09481	0.0228009	-0.29591	CD8,N_treated
20119.1	chr6	33698128	33698234	1	MIR3934	464	-4.04805	7.54896e-07	-0.522695	Mono_control
2126,05,01	chr1	209675420	209676388	1	G0S2	2126	-4.00228	4.04667e-08	-0.444104	NK_control
6149	chr12	122716892	122714756	2	HCAR3	1164	-3.98844	0.000524771	-0.318356	CD4,M_control
1966	chr1	196774795	196795406	1	CFHR3	1966	-3.98805	0.0264791	-0.030281	CD8,N_control
12618	chr19	51002711	50996007	2	KLK8	1322	-3.92301	0.0375304	-0.152853	CD8,N_control
4532,04,01	chr11	78429836	78423982	2	LOC101928865	1110	-3.86204	3.43297e-10	-0.320724	NK_control
12805	chr19	54906150	54916140	1	NCR1	1509	-3.85772	6.72325e-07	-0.386792	CD4,M_control
14283.6	chr2	218367835	218366665	2	CATIP-AS1	1334	-3.85107	1.72615e-05	-0.813406	NK_treated
20216.3	chr6	41228324	41238882	1	TREML4	561	-3.83567	0.00280391	-0.278268	CD8,N_treated
10045	chr17	36090141	36088256	2	CCL3	559	-3.83436	9.76419e-13	-0.99865	CD4,M_control
4089,01,01	chr11	60378482	60395951	1	MS4A7	667	-3.83176	3.66383e-06	-0.304055	CD8,CM_control
12656	chr19	51795163	51826189	1	FPR3	1360	-3.76625	3.29809e-12	-0.457917	CD8,CM_control
24640	chrX	120956600	120953288	2	CT47A7	677	-3.76419	0.0146614	-0.0323014	CD8,N_control
15108	chr20	57329759	57343994	1	SPO11	579	-3.75588	0.0277274	-0.145983	CD4,M_control
4873	chr11	123977781	123976661	2	OR10S1	1451	-3.75587	0.0381607	-0.171104	CD8,N_control
2126,03,01	chr1	209675420	209676388	1	G0S2	2126	-3.71636	0.0315839	-0.767792	CD8,N_treated
18032.1	chr4	85722443	85722550	1	MIR4451	498	-3.67374	0.00319405	-0.425663	CD8,CM_treated
13505	chr2	78088730	78127806	1	LOC101927948	556	-3.63436	0.0154929	-0.150807	CD8,N_treated
1641.2	chr1	158289786	158293630	1	CD1C	1641	-3.59739	0.0376958	-0.370268	CD8,CM_treated
5164	chr12	10436001	10412312	2	KLRC3	179	-3.59656	0.00507097	-0.105477	Mono_control
7611,05,01	chr14	103123442	103137439	1	TNFAIP2	793	-3.58874	0.000113736	-0.444959	NK_treated
1298.1	chr1	119599271	119597702	2	LINC00622	1298	-3.56339	0.0128395	-0.299587	CD8,CM_treated
5163	chr12	10409757	10407382	2	KLRC4	178	-3.52506	0.0285332	-0.182033	CD4,M_control
12548.1	chr19	49500873	49500762	2	MIR150	1252	-3.51962	0.000292656	-0.908283	Mono_treated
17950.2	chr4	74099293	74097035	2	CXCL2	416	-3.5155	0.00216827	-0.499918	CD8,CM_treated
19750.2	chr6	13295586	13273391	2	LOC100130357	95	-3.49419	4.30595e-16	-0.492143	CD8,N_control
20307.4	chr6	46735693	46704201	2	PLA2G7	652	-3.49225	0.0256236	-0.203937	NK_treated
18459.6	chr4	184899454	184893871	2	LINC01093	925	-3.48676	0.00187021	-0.349394	NK_treated
4532,01,01	chr11	78429836	78423982	2	LOC101928865	1110	-3.48408	0.000987692	-0.274931	CD8,N_control
10051.1	chr17	36210924	36212878	1	CCL4L2	565	-3.48152	3.65583e-05	-0.324147	CD8,N_control
15407	chr21	34512275	34446688	2	KCNE1	163	-3.4749	0.0265752	-0.164019	CD8,CM_treated
1793	chr1	168543997	168540765	2	XCL2	1793	-3.46089	0.0142759	-0.415833	B_control
12654	chr19	51804110	51745172	2	FPR1	1358	-3.45241	3.91338e-11	-0.525218	CD8,CM_control
20004	chr6	31615184	31617021	1	AIF1	349	-3.44812	0.0259537	-0.19534	NK_treated
22071.3	chr7	157574422	157574336	2	MIR153-2	1127	-3.44146	0.000976586	-0.952182	Mono_treated
21920.2	chr7	141947007	141927357	2	CLEC5A	976	-3.43936	0.000497069	-0.241472	CD8,CM_treated
10045.1	chr17	36090141	36088256	2	CCL3	559	-3.42657	4.81507e-12	-0.942833	CD8,N_control
4928,01,01	chr11	126303752	126345749	1	DCPS	1506	-3.40135	7.2815e-05	-0.566208	CD8,N_treated
9318	chr16	75219000	75224924	1	CTRB1	833	-3.39364	0.00812979	-0.172355	Mono_control
12795	chr19	54724479	54736536	1	KIR3DL3	1499	-3.38666	0.0419894	-0.295064	CD4,M_treated
22355	chr8	38269243	38263130	2	PLPP5	275	-3.37997	0.00322207	-0.332313	Mono_treated
4083,01,01	chr11	60056587	60071128	1	MS4A3	661	-3.37186	0.00493614	-0.0756171	CD8,N_control
5733,01,01	chr12	68159747	68154768	2	IFNG	748	-3.36602	5.9233e-12	-0.550295	Mono_control
13721.1	chr2	112784590	112773915	2	IL1A	772	-3.33823	0.00112896	-0.49571	CD8,CM_treated
14737.2	chr20	23086340	23079349	2	CD93	208	-3.3371	0.0499108	-0.406494	CD8,N_treated
24579	chrX	112780788	112780718	2	MIR4329	616	-3.32891	0.000455606	-0.219132	Mono_treated
15724.1	chr22	24494107	24528390	1	UPB1	153	-3.32485	0.000396521	-0.506114	CD8,N_treated
5065,05,01	chr12	6647460	6638075	2	ACRBP	80	-3.31754	0.0259537	-0.235835	NK_treated
12794.1	chr19	54645309	54645383	1	MIR8061	1498	-3.31411	0.0292009	-0.596	CD4,M_treated
3614,01,01	chr11	6199146	6200259	1	OR52W1	192	-3.31214	4.81862e-05	-0.273976	CD8,N_control
6922	chr14	23352912	23346306	2	SLC22A17	104	-3.30325	0.0277394	-0.301719	CD8,CM_treated
10050	chr17	36196747	36194869	2	CCL3L3	564	-3.29524	3.18716e-07	-0.696606	CD4,M_control
21245	chr7	43758680	43807342	1	BLVRA	301	-3.29298	0.00712095	-0.87826	B_control
12780	chr19	54313139	54307070	2	LILRA5	1484	-3.28001	0.000517075	-0.203634	CD4,M_control
19750.3	chr6	13295586	13273391	2	LOC100130357	95	-3.27849	0.00634336	-0.396608	CD8,N_treated
14747	chr20	23605876	23602410	2	CST9	218	-3.27328	0.0202073	-0.383469	CD4,M_control
20072.1	chr6	32530287	32517343	2	HLA-DRB5	417	-3.26121	0.0319299	-0.22931	CD8,N_treated
15268	chr21	14582202	14598303	1	SAMSN1-AS1	24	-3.26007	0.000930729	-0.188067	CD8,N_control
24742.2	chrX	136648193	136660390	1	CD40LG	779	-3.25879	0.0101707	-0.128629	Mono_control
10002	chr17	34255285	34257203	1	CCL2	516	-3.24291	5.66212e-05	-0.51333	CD4,M_control
7595	chr14	101730437	101732522	1	LINC00239	777	-3.23736	0.0324428	-1.878	pDC_treated
9124,02,01	chr16	57668187	57689378	1	ADGRG3	639	-3.23008	0.0355663	-0.286392	CD8,N_treated
12805.1	chr19	54906150	54916140	1	NCR1	1509	-3.21177	3.84647e-07	-0.302821	CD8,N_control
1957,01,01	chr1	1632783	1634651	1	MMP23A	57	-3.20725	8.80683e-08	-0.520067	Mono_control
10004	chr17	34285668	34288334	1	CCL11	518	-3.20492	0.0019925	-0.267168	CD4,M_control
4434	chr11	71833200	71837710	1	DEFB108B	1012	-3.20178	0.0343463	-0.0882058	CD8,N_control
4087,01,01	chr11	60280541	60308972	1	MS4A4A	665	-3.192	0.0180695	-0.276805	CD8,CM_treated
13722.3	chr2	112836903	112829751	2	IL1B	773	-3.17456	1.21808e-11	-0.988491	CD8,N_control
21080.4	chr7	20217404	20134655	2	MACC1	136	-3.16492	0.000944972	-0.46212	CD8,N_treated
5490,03,01	chr12	52573825	52565782	2	KRT74	505	-3.14475	3.67928e-08	-0.251688	Mono_control
16372	chr3	39383348	39397351	1	SLC25A38	240	-3.11806	0.00142623	-0.169335	Mono_treated
9129	chr16	57798186	57816946	1	LOC388282	644	-3.09903	0.0088726	-0.818019	B_control
18599.5	chr5	17217047	17130028	2	BASP1-AS1	106	-3.0957	0.00217859	-0.30056	CD8,N_treated
14656	chr20	9514998	9505180	2	LAMP5-AS1	127	-3.09315	0.00219518	-0.0944612	CD8,CM_control
21920	chr7	141947007	141927357	2	CLEC5A	976	-3.09183	0.000579754	-0.165294	CD4,M_control
14270.3	chr2	217900628	217900513	2	MIR6809	1321	-3.08665	0.0299993	-0.902407	CD8,N_treated
1441.2	chr1	151840557	151837819	2	C2CD4D	1441	-3.08392	0.00623159	-0.503382	Mono_treated
2126,06,01	chr1	209675420	209676388	1	G0S2	2126	-3.08383	0.0028746	-0.744019	NK_treated
12655.2	chr19	51752026	51770526	1	FPR2	1359	-3.08017	0.00109091	-0.397698	CD8,CM_treated
21081.1	chr7	20141916	20153531	1	MACC1-AS1	137	-3.07855	0.0193369	-0.201461	CD8,CM_treated
7968	chr15	45430529	45448761	1	C15orf48	300	-3.07383	0.035581	-0.371136	CD8,N_treated
24742.3	chrX	136648193	136660390	1	CD40LG	779	-3.0687	0.0454867	-0.138085	Mono_treated
10849	chr17	81330674	81311270	2	TMEM105	1363	-3.06769	0.0229382	-0.469036	CD8,N_treated
4794,02,01	chr11	118344344	118355161	1	CD3G	1372	-3.06638	4.58602e-10	-0.364161	Mono_control
6047,03,01	chr12	113426301	113392445	2	SDS	1062	-3.05296	0.0175772	-0.460855	CD8,N_treated
18457.8	chr4	184855751	184844585	2	MIR3945HG	923	-3.0441	0.00138701	-0.330313	NK_treated
15061.5	chr20	50267486	50279795	1	SMIM25	532	-3.03693	0.000863394	-0.846891	CD8,N_treated
12655.1	chr19	51752026	51770526	1	FPR2	1359	-3.03055	1.77419e-09	-0.344376	CD8,CM_control
16075.2	chr22	46267961	46294008	1	TTC38	504	-3.02479	9.31808e-08	-0.347132	CD8,N_control
18730	chr5	55034270	54985249	2	LOC102467081	237	-3.00485	0.00161687	-0.233146	Mono_treated
23327.1	chr9	81689305	81583683	2	TLE1	350	-3.00381	0.0154761	-0.418313	CD4,M_treated
279	chr1	17277889	17277975	1	MIR3972	279	-2.9778	0.00106342	-0.247141	CD8,N_control
18521.1	chr5	1309377	1309310	2	MIR4457	28	-2.97718	4.77781e-08	-0.546584	Mono_control
6761,02,01	chr13	110463287	110456396	2	COL4A2-AS2	502	-2.97313	0.00459716	-0.355307	NK_treated
12791.1	chr19	54573879	54602090	1	LILRA1	1495	-2.96682	8.44529e-05	-0.164356	CD8,N_control
24806.3	chrX	149825708	149879799	1	LINC00850	843	-2.96563	0.003537	-0.145205	Mono_treated
15532.2	chr21	44654659	44654213	2	KRTAP12-4	288	-2.964	1.66367e-09	-0.59556	Mono_control
15531.1	chr21	44657932	44658341	1	KRTAP12-3	287	-2.96314	1.08311e-08	-0.57159	Mono_control
1722	chr1	161215234	161220699	1	FCER1G	1722	-2.96108	8.36697e-07	-0.49633	CD4,M_control
1778.1	chr1	167518610	167430640	2	CD247	1778	-2.95583	2.0287e-30	-1.29475	Mono_control
18488.6	chr4	189659605	189661486	1	LINC01262	954	-2.95498	0.000275716	-0.433067	NK_treated
21080.2	chr7	20217404	20134655	2	MACC1	136	-2.94875	2.0446e-05	-0.422268	CD8,CM_treated
10046.1	chr17	36196758	36088256	2	CCL3L1	560	-2.92963	0.000324961	-0.647676	CD4,M_treated
10051	chr17	36210924	36212878	1	CCL4L2	565	-2.92933	0.000289993	-0.264442	CD4,M_control
13722.2	chr2	112836903	112829751	2	IL1B	773	-2.92718	1.54684e-05	-0.91678	CD8,CM_treated
24740	chrX	136550878	136550960	1	MIR934	777	-2.92506	5.28179e-06	-0.324756	Mono_control
10049	chr17	36176636	36165681	2	TBC1D3B	563	-2.90828	0.000642226	-0.078967	CD4,M_control
6211,02,01	chr12	128823983	128793191	2	SLC15A4	1226	-2.90511	5.49867e-30	-1.04633	CD8,N_control
23364	chr9	88991447	89005010	1	S1PR3	387	-2.90072	0.00608373	-0.130414	CD8,CM_control
14738.4	chr20	23132621	23125068	2	LINC00656	209	-2.89752	7.33119e-05	-0.574142	CD8,N_treated
3681	chr11	9428773	9428954	1	SNORA23	259	-2.87907	0.024814	-0.148574	CD8,N_control
12789	chr19	54532692	54545771	1	KIR3DX1	1493	-2.87542	1.93826e-08	-0.323297	CD8,N_control
4004	chr11	56463401	56462469	2	OR5M9	582	-2.87515	0.0358725	-0.161956	CD8,CM_control
10683.3	chr17	74531474	74521174	2	CD300LB	1197	-2.87076	0.00162998	-0.77469	CD8,N_treated
5492,01,01	chr12	52601467	52615305	1	KRT73-AS1	507	-2.86693	0.00544638	-0.140159	Mono_control
2288	chr1	229626234	229660199	1	URB2	2288	-2.86575	0.0115764	-0.619582	Mono_treated
4532,05,01	chr11	78429836	78423982	2	LOC101928865	1110	-2.85765	0.0196879	-0.30914	NK_treated
10045.2	chr17	36090141	36088256	2	CCL3	559	-2.84471	0.00926209	-0.876229	CD8,N_treated
4106	chr11	60952530	60937083	2	SLC15A3	684	-2.84368	3.54097e-05	-0.52234	CD8,CM_control
15165	chr20	62332557	62332487	2	MIR4758	636	-2.84061	0.00932031	-0.205739	NK_control
4794,03,01	chr11	118344344	118355161	1	CD3G	1372	-2.83712	0.00110469	-0.346234	Mono_treated
5475,01,01	chr12	52210855	52205584	2	C12orf80	490	-2.83331	0.00226115	-0.403872	CD8,CM_treated
5065	chr12	6647460	6638075	2	ACRBP	80	-2.82476	0.00630388	-0.156059	CD4,M_control
12763	chr19	54063953	54040825	2	VSTM1	1467	-2.82424	0.00914265	-0.213366	CD4,M_control
13073	chr2	21710623	21687434	2	LINC01822	124	-2.81993	0.0379909	-0.0964591	CD8,CM_treated
6048,04,01	chr12	113422237	113438276	1	SDSL	1063	-2.81477	0.026821	-0.40087	CD8,N_treated
18600.5	chr5	17387310	17378906	2	LINC02111	107	-2.80601	0.0124696	-0.248571	NK_treated
18457.4	chr4	184855751	184844585	2	MIR3945HG	923	-2.80277	0.0197178	-0.54178	CD8,N_treated
18458.4	chr4	184851110	184851013	2	MIR3945	924	-2.80093	0.0441145	-1.14045	CD8,N_treated
10046.2	chr17	36196758	36088256	2	CCL3L1	560	-2.7973	6.87395e-19	-0.69436	CD8,N_control
280.2	chr1	17308195	17364004	1	PADI4	280	-2.7943	0.0358838	-0.147798	CD8,N_treated
23357	chr9	87882826	87888899	1	SPATA31E1	380	-2.79428	0.0104611	-0.268917	B_control
18146.3	chr4	108168956	108047545	2	LEF1	612	-2.78977	2.65822e-12	-0.722185	Mono_treated
7611,01,01	chr14	103123442	103137439	1	TNFAIP2	793	-2.78045	0.0262455	-0.381681	CD8,N_treated
21081.3	chr7	20141916	20153531	1	MACC1-AS1	137	-2.77118	1.1176e-05	-0.167296	NK_control
9005	chr16	31355134	31382997	1	ITGAX	520	-2.76403	1.05007e-13	-0.642116	CD4,M_control
9127	chr16	57863053	57758217	2	KIFC3	642	-2.76253	0.00336114	-0.644213	B_control
4532	chr11	78429836	78423982	2	LOC101928865	1110	-2.76213	0.00174956	-0.213367	CD8,CM_control
1492.2	chr1	153375649	153373706	2	S100A12	1492	-2.76117	0.000134648	-0.23631	CD8,N_control
6224	chr12	130993976	130990138	2	ADGRD1-AS1	1239	-2.75387	0.0498192	-0.210618	CD8,N_treated
12627	chr19	51142299	51153526	1	SIGLEC7	1331	-2.74485	0.00030586	-0.242206	CD8,N_control
15133	chr20	59007247	58995185	2	CTSZ	604	-2.73352	1.52252e-05	-0.314599	CD8,CM_control
16199	chr3	10292947	10285675	2	GHRL	67	-2.73076	0.00314622	-0.242528	CD8,N_control
7474,05,01	chr14	99271524	99169287	2	BCL11B	656	-2.71267	0.0274987	-1.244	pDC_treated
7474,04,01	chr14	99271524	99169287	2	BCL11B	656	-2.70774	5.16602e-16	-1.29444	Mono_treated
21374	chr7	69597448	69595958	2	LOC100507468	430	-2.70415	2.93543e-05	-0.596208	CD4,M_control
17047	chr3	129528640	129535169	1	RHO	915	-2.70287	0.00728752	-0.215019	CD8,CM_control
23558	chr9	112890913	112878920	2	SLC46A2	581	-2.70099	0.00632633	-0.351247	CD8,CM_treated
20300	chr6	46170971	46159187	2	ENPP5	645	-2.6999	0.00012457	-0.33357	Mono_control
15438	chr21	38206156	38208644	1	DSCR10	194	-2.69746	0.0472616	-0.389954	B_control
21920.1	chr7	141947007	141927357	2	CLEC5A	976	-2.69599	6.77635e-05	-0.212326	CD8,CM_control
16897	chr3	114237101	114234631	2	ZNF80	765	-2.69425	3.08958e-17	-0.496562	Mono_control
1492.1	chr1	153375649	153373706	2	S100A12	1492	-2.68842	0.00688871	-0.236423	CD8,CM_control
16898.1	chr3	114276913	114310288	1	TIGIT	766	-2.68793	5.68172e-05	-0.416634	Mono_treated
16075.3	chr22	46267961	46294008	1	TTC38	504	-2.68643	0.00655549	-0.488952	CD8,N_treated
17448.2	chr3	190120964	190144846	1	P3H2-AS1	1316	-2.67063	0.0351812	-0.177474	NK_treated
18731.1	chr5	55024253	55034570	1	GZMK	238	-2.66775	4.40205e-06	-0.261222	Mono_treated
16198	chr3	10285754	10293449	1	GHRLOS	66	-2.66705	0.0010537	-0.238509	CD8,N_control
4089,02,01	chr11	60378482	60395951	1	MS4A7	667	-2.65806	1.7911e-07	-0.28765	CD8,N_control
10047.2	chr17	36103590	36212878	1	CCL4L1	561	-2.65668	3.04732e-14	-0.576108	CD8,N_control
9586,01,01	chr17	4739922	4733526	2	CXCL16	100	-2.65549	0.0194962	-0.376805	NK_treated
24433.1	chrX	78945332	78961954	1	P2RY10	470	-2.65357	0.0178355	-0.292514	Mono_treated
19169.2	chr5	135955034	135922279	2	LECT2	676	-2.65166	0.0371619	-0.0971476	CD8,N_treated
4090,01,01	chr11	60378530	60417756	1	MS4A14	668	-2.64664	8.5831e-05	-0.27168	CD8,CM_control
18458.3	chr4	184851110	184851013	2	MIR3945	924	-2.64237	9.80244e-06	-0.750843	CD8,N_control
10683.2	chr17	74531474	74521174	2	CD300LB	1197	-2.64156	1.27885e-08	-0.568369	CD8,N_control
18763.2	chr5	58558243	58541567	2	LINC02108	270	-2.63874	0.00161606	-0.111941	NK_control
19966.1	chr6	30848159	30839526	2	LINC02570	311	-2.62682	0.0111516	-0.253803	Mono_treated
5232	chr12	14973022	14981865	1	PDE6H	247	-2.6254	0.00451652	-0.273682	CD8,CM_control
17779.2	chr4	40502119	40502040	2	MIR4802	245	-2.62532	0.000223538	-0.635144	CD8,CM_treated
3009,05,01	chr10	88761406	88778242	1	LIPN	557	-2.62512	0.00996286	-0.196152	NK_treated
10197	chr17	41492546	41486136	2	KRT36	711	-2.62399	6.1357e-05	-0.284633	CD8,CM_control
21157.1	chr7	29122274	29128172	1	LOC101928168	213	-2.6203	0.000651883	-0.123833	CD8,N_control
12779	chr19	54282109	54282180	1	MIR4752	1483	-2.6189	0.0289453	-0.512092	CD8,CM_treated
20188	chr6	37507348	37535616	1	LINC02520	533	-2.61312	7.92781e-14	-0.53479	Mono_control
24648.1	chrX	124227868	124373197	1	SH2D1A	685	-2.61276	5.57787e-05	-0.314459	Mono_treated
1440	chr1	151841877	151850385	1	C2CD4D-AS1	1440	-2.61211	0.0119989	-0.356512	Mono_treated
17943	chr4	73836497	73849064	1	CXCL6	409	-2.61143	0.03189	-0.166422	CD4,M_control
21082.4	chr7	20217577	20221700	1	LOC100506098	138	-2.60648	0.0149519	-0.925702	CD8,N_treated
12654.1	chr19	51804110	51745172	2	FPR1	1358	-2.60455	5.53716e-05	-0.491633	CD8,CM_treated
174.1	chr1	11060024	11054584	2	SRM	174	-2.60371	0.00731987	-0.578348	Mono_treated
9301	chr16	73092349	73093774	1	HCCAT5	816	-2.5997	9.32507e-05	-0.375356	CD8,CM_control
24006	chrX	12906620	12923169	1	TLR8	43	-2.59551	0.0332597	-0.192845	CD8,N_control
22706.1	chr8	104339087	104356689	1	DCSTAMP	626	-2.59296	0.0368378	-0.165036	CD8,CM_treated
4879	chr11	124249676	124250611	1	OR8G1	1457	-2.59207	0.0354681	-0.207755	CD8,CM_treated
18525.2	chr5	1523977	1456480	2	LPCAT1	32	-2.58724	4.73941e-06	-0.928488	CD8,N_treated
6048,03,01	chr12	113422237	113438276	1	SDSL	1063	-2.58263	7.75278e-06	-0.287953	CD8,N_control
24741.1	chrX	136639543	136642429	1	LINC00892	778	-2.58244	3.52604e-05	-0.288741	Mono_control
22706	chr8	104339087	104356689	1	DCSTAMP	626	-2.57769	0.000188911	-0.199657	CD8,CM_control
18457.3	chr4	184855751	184844585	2	MIR3945HG	923	-2.57403	6.91223e-06	-0.36124	CD8,N_control
17943.4	chr4	73836497	73849064	1	CXCL6	409	-2.56647	8.25252e-05	-0.170235	NK_control
4793,01,01	chr11	118342744	118338954	2	CD3D	1371	-2.56445	2.34388e-08	-0.602428	Mono_control
15732.1	chr22	24952730	25197448	1	KIAA1671	161	-2.5599	2.80094e-08	-1.12973	Mono_treated
12655.3	chr19	51752026	51770526	1	FPR2	1359	-2.55979	6.44381e-09	-0.313937	CD8,N_control
18598.1	chr5	17065598	17276843	1	BASP1	105	-2.55551	6.23396e-12	-0.528616	CD8,CM_control
18028	chr4	84582979	84651338	1	CDS1	494	-2.55147	0.0188438	-0.210925	CD8,CM_treated
12655	chr19	51752026	51770526	1	FPR2	1359	-2.54952	2.39502e-06	-0.267152	CD4,M_control
12722	chr19	53698371	53698489	1	MIR523	1426	-2.54942	0.0398642	-0.0672241	Mono_control
12916	chr19	57935393	57921884	2	ZNF418	1620	-2.54626	0.00932297	-0.115279	CD8,CM_control
7004	chr14	31487945	31482964	2	GPR33	186	-2.53916	0.0348607	-0.225473	CD8,N_control
12643	chr19	51501789	51491357	2	SIGLEC12	1347	-2.53711	0.0267713	-0.195302	CD8,CM_treated
1644	chr1	158399466	158398522	2	OR10T2	1644	-2.52112	0.0348607	-0.142411	CD8,N_control
3615,01,01	chr11	6205566	6211132	1	C11orf42	193	-2.51903	2.93867e-06	-0.305004	CD8,N_control
18601	chr5	17404019	17441694	1	LINC02217	108	-2.51644	0.0232556	-0.11032	CD8,CM_control
20709.4	chr6	134520585	134428240	2	LOC101928231	1054	-2.51506	1.038e-06	-0.378437	NK_treated
2086,01,01	chr1	206023909	206009264	2	CTSE	2086	-2.51074	0.00975728	-0.225715	CD8,CM_treated
1722.2	chr1	161215234	161220699	1	FCER1G	1722	-2.50769	0.00174119	-0.591469	CD8,CM_treated
16458	chr3	46557404	46559694	1	LRRC2-AS1	326	-2.50545	0.00134547	-0.260772	Mono_control
2759,01,01	chr10	49188585	49154725	2	TMEM273	307	-2.50323	0.00183419	-0.36456	CD8,N_treated
17193	chr3	151203201	151197832	2	GPR171	1061	-2.5016	4.47145e-07	-0.325118	Mono_control
17630	chr4	6693069	6697170	1	S100P	96	-2.50011	1.13769e-07	-0.585255	Mono_control
14021	chr2	176136957	176173102	1	HOXD3	1072	-2.49711	0.0135005	-0.123992	Mono_control
10651	chr17	70168673	70180048	1	KCNJ2	1165	-2.49474	0.0358267	-0.128099	CD8,CM_control
1493	chr1	153391188	153390032	2	S100A8	1493	-2.49397	0.00116235	-0.281318	CD8,N_control
15881	chr22	37175054	37125838	2	IL2RB	310	-2.49344	0.0146879	-0.828898	B_control
5122,01,01	chr12	8455926	8478330	1	CLEC6A	137	-2.49343	0.019852	-0.16323	NK_treated
18147.2	chr4	108167525	108199920	1	LEF1-AS1	613	-2.49274	0.00625592	-0.368433	Mono_treated
16322	chr3	32506389	32506283	2	MIR548AY	190	-2.49219	0.00137767	-0.376564	CD4,M_control
9650,02,01	chr17	7115700	7101322	2	ASGR2	164	-2.49127	0.00798634	-0.446109	CD8,N_treated
10683	chr17	74531474	74521174	2	CD300LB	1197	-2.49058	9.23123e-06	-0.471442	CD4,M_control
21598	chr7	100367530	100400099	1	PILRA	654	-2.47544	1.02326e-07	-0.52594	CD4,M_control
1920,08,01	chr1	183590876	183555563	2	NCF2	1920	-2.47226	1.19743e-06	-0.520191	NK_treated
4729	chr11	112164117	112143251	2	IL18	1307	-2.46323	0.000384358	-0.250116	CD4,M_control
24592	chrX	115289727	115307556	1	LUZP4	629	-2.46293	0.0123526	-0.0821879	CD8,CM_control
13858.1	chr2	144518097	144521477	1	ZEB2-AS1	909	-2.46287	1.49064e-10	-1.06794	CD8,N_control
1641.1	chr1	158289786	158293630	1	CD1C	1641	-2.45549	0.0170145	-0.28087	CD8,CM_control
21082.2	chr7	20217577	20221700	1	LOC100506098	138	-2.44879	0.00023	-0.757561	CD8,CM_treated
9550	chr17	3278974	3277899	2	OR3A2	64	-2.4441	0.0439598	-0.282637	CD4,M_control
20308.1	chr6	46746917	46759506	1	ANKRD66	653	-2.44312	0.0047832	-0.126525	CD8,CM_control
18457.2	chr4	184855751	184844585	2	MIR3945HG	923	-2.44207	0.0494144	-0.286216	CD8,CM_treated
2415,02,01	chr1	247857199	247878205	1	TRIM58	2415	-2.44152	0.00281819	-0.112006	NK_control
15604	chr22	18149899	18177397	1	USP18	33	-2.44073	0.0486518	-0.19689	Mono_treated
1920,02,01	chr1	183590876	183555563	2	NCF2	1920	-2.43854	0.000684421	-0.427348	CD8,CM_treated
14748	chr20	23638473	23626706	2	CST3	219	-2.43106	0.00349169	-0.281492	CD4,M_control
3243,01,01	chr10	110898090	110898155	1	MIR4680	791	-2.43039	0.0124426	-0.301658	Mono_control
17105	chr3	138132387	138123718	2	A4GNT	973	-2.43014	0.000730439	-0.16358	CD8,N_control
21042	chr7	8262687	8113184	2	ICA1	98	-2.42374	0.00261172	-1.15516	Mono_treated
3009,01,01	chr10	88761406	88778242	1	LIPN	557	-2.42139	0.0356785	-0.253501	CD8,CM_treated
9587,03,01	chr17	4740015	4746119	1	ZMYND15	101	-2.42032	9.89146e-05	-0.441687	NK_treated
22105	chr8	6622220	6622124	2	MIR8055	25	-2.41961	0.0181602	-0.385236	Mono_treated
4066,06,01	chr11	59212951	59208510	2	MPEG1	644	-2.41818	3.86126e-05	-0.757323	NK_treated
2516	chr10	8053604	8075198	1	GATA3	64	-2.41436	2.83375e-12	-0.460269	Mono_control
23356.1	chr9	87725519	87731393	1	CTSL	379	-2.41287	6.52593e-06	-0.433881	CD8,CM_control
9549	chr17	3215621	3216550	1	OR1A1	63	-2.41042	0.000507466	-0.149558	CD8,N_control
10047.1	chr17	36103590	36212878	1	CCL4L1	561	-2.40814	0.0183168	-0.47373	CD4,M_treated
11432	chr19	3802129	3777970	2	MATK	136	-2.40738	2.65787e-09	-0.31009	Mono_control
12679	chr19	52453576	52512154	1	ZNF578	1383	-2.40599	0.0476289	-0.110145	CD8,N_control
12792	chr19	54617158	54637528	1	LILRB1	1496	-2.40495	0.0102173	-0.187515	CD4,M_control
4762	chr11	115760627	115754248	2	LINC00900	1340	-2.40087	0.0285227	-0.354527	CD8,N_treated
1942,02,01	chr1	186680427	186671791	2	PTGS2	1942	-2.39964	0.00043913	-0.345447	CD8,CM_treated
12932	chr19	58362848	58354357	2	ZNF497	1636	-2.39963	0.0475669	-0.582936	CD4,M_treated
13751.2	chr2	118942166	118994660	1	MARCO	802	-2.39958	0.00528983	-0.459174	CD8,CM_treated
4088,01,01	chr11	60334831	60396596	1	MS4A6E	666	-2.39867	1.52252e-05	-0.353859	CD8,CM_control
11091.1	chr18	35904926	35904818	2	MIR187	179	-2.39821	0.00587614	-0.449339	NK_treated
13722	chr2	112836903	112829751	2	IL1B	773	-2.39146	1.2692e-05	-0.886924	CD4,M_control
2123,06,01	chr1	209652466	209614870	2	LAMB3	2123	-2.38794	0.023947	-0.282179	NK_treated
3243,02,01	chr10	110898090	110898155	1	MIR4680	791	-2.38647	0.0163789	-0.350445	Mono_treated
4904	chr11	125063067	125090312	1	SLC37A2	1482	-2.38163	0.0292831	-0.384396	CD8,CM_treated
12647.4	chr19	51646801	51642553	2	SIGLEC14	1351	-2.38048	3.96702e-05	-0.37579	NK_control
14565.2	chr20	1620061	1540144	2	SIRPB1	36	-2.38028	0.0103245	-0.179549	NK_treated
6149,05,01	chr12	122716892	122714756	2	HCAR3	1164	-2.38017	1.96211e-06	-0.274084	NK_control
6211	chr12	128823983	128793191	2	SLC15A4	1226	-2.37881	5.24855e-16	-0.971624	CD4,M_control
18470	chr4	185471516	185472263	1	LOC105377590	936	-2.37746	0.0339591	-0.394726	Mono_treated
2974	chr10	84245053	84259960	1	RGR	522	-2.37622	0.0167241	-0.123035	Mono_treated
11877.2	chr19	18173162	18178117	1	IFI30	581	-2.37433	7.54111e-06	-0.589027	CD8,N_control
14564.3	chr20	1558843	1534251	2	SIRPD	35	-2.3741	0.000732892	-0.18752	NK_treated
14253.3	chr2	215718043	215719424	1	LINC01614	1304	-2.37285	0.0128393	-0.352134	NK_treated
2124,06,01	chr1	209623510	209623444	2	MIR4260	2124	-2.37031	0.0116591	-0.441618	NK_treated
20382.1	chr6	57172326	57189833	1	BAG2	727	-2.36895	0.000145325	-0.206212	Mono_control
4090,02,01	chr11	60378530	60417756	1	MS4A14	668	-2.36721	1.44895e-06	-0.282723	CD8,N_control
23329	chr9	81928514	81934948	1	SPATA31D4	352	-2.36634	0.00491099	-0.107116	CD8,N_control
20710.2	chr6	134437716	134504581	1	LINC01010	1055	-2.36629	0.0026125	-0.197053	NK_treated
23078	chr9	21368962	21367424	2	IFNA13	101	-2.36452	0.0361398	-0.158241	CD4,M_control
9511,01,01	chr17	1628886	1569267	2	SLC43A2	25	-2.36248	0.000320082	-0.838478	CD4,M_treated
6047,02,01	chr12	113426301	113392445	2	SDS	1062	-2.36242	8.15595e-06	-0.323354	CD8,N_control
14252.4	chr2	215843722	215611563	2	LINC00607	1303	-2.36184	1.41624e-05	-0.752343	NK_treated
15471.3	chr21	41679181	41697336	1	LINC00111	227	-2.35544	0.00374247	-0.389079	NK_treated
12803	chr19	54850443	54867207	1	KIR3DL2	1507	-2.35522	0.0249658	-0.103077	CD8,N_control
13857.4	chr2	144524583	144384081	2	ZEB2	908	-2.353	1.41044e-11	-1.54914	CD8,N_treated
9530,01,01	chr17	2232680	2233610	1	LOC101927839	44	-2.3517	4.27979e-06	-0.725341	Mono_treated
22178	chr8	12945642	13031503	1	TRMT9B	98	-2.35002	0.00481104	-0.166356	CD8,CM_treated
10652	chr17	70169402	70166961	2	KCNJ2-AS1	1166	-2.3447	0.00068447	-0.279494	CD8,CM_control
18600.4	chr5	17387310	17378906	2	LINC02111	107	-2.34357	7.19022e-10	-0.253092	NK_control
3492	chr11	1763992	1747806	2	CTSD	70	-2.34307	0.0486009	-0.334695	B_control
11632.1	chr19	10517931	10512742	2	S1PR5	336	-2.34028	1.97698e-08	-0.763027	CD8,N_control
12656.2	chr19	51795163	51826189	1	FPR3	1360	-2.34	1.08264e-11	-0.383562	CD8,N_control
13751.4	chr2	118942166	118994660	1	MARCO	802	-2.33706	0.0102222	-0.392858	CD8,N_treated
10682.1	chr17	74466416	74484796	1	CD300A	1196	-2.33678	5.58428e-05	-0.83616	CD8,N_treated
5733,02,01	chr12	68159747	68154768	2	IFNG	748	-2.33306	0.00105373	-0.351451	Mono_treated
22404.1	chr8	47739086	47736909	2	CEBPD	324	-2.33268	0.0127123	-0.291648	CD8,N_control
18357	chr4	158173050	158124474	2	FAM198B	823	-2.33082	0.00278284	-0.232515	CD4,M_control
18458.7	chr4	184851110	184851013	2	MIR3945	924	-2.32852	5.04027e-07	-0.739886	NK_control
14299.1	chr2	218880363	218893931	1	WNT10A	1350	-2.32468	9.60901e-06	-0.652307	Mono_treated
5817	chr12	88033846	88050160	1	C12orf29	832	-2.32431	0.0340027	-0.21186	Mono_treated
11632.3	chr19	10517931	10512742	2	S1PR5	336	-2.32389	2.92786e-08	-0.67414	Mono_control
19436.1	chr5	157166264	157161846	2	FAM71B	943	-2.31969	1.44715e-09	-0.619213	Mono_treated
9511,05,01	chr17	1628886	1569267	2	SLC43A2	25	-2.31822	2.10567e-05	-0.966801	CD8,N_treated
14793	chr20	31845619	31844301	2	FOXS1	264	-2.31821	0.00259098	-0.306595	CD8,N_control
16257.1	chr3	15697371	15697298	2	MIR3134	125	-2.31314	0.0138975	-0.512178	CD8,N_treated
1633	chr1	157700857	157676481	2	FCRL3	1633	-2.31301	3.21258e-05	-0.275158	CD4,M_control
10044.2	chr17	36064280	36072032	1	CCL18	558	-2.30993	0.00224158	-0.55319	CD8,N_treated
12653	chr19	51723994	51713112	2	HAS1	1357	-2.30981	9.02417e-05	-0.0861772	CD8,N_control
18599.9	chr5	17217047	17130028	2	BASP1-AS1	106	-2.30968	2.34504e-05	-0.303585	NK_treated
12797.1	chr19	54738515	54753052	1	KIR2DL3	1501	-2.30964	0.000324527	-0.129585	CD8,N_control
20907	chr6	167325086	167359503	1	TTLL2	1252	-2.30927	0.00415664	-0.119149	Mono_control
18458.2	chr4	184851110	184851013	2	MIR3945	924	-2.30601	0.0230606	-0.589306	CD8,CM_treated
5490,04,01	chr12	52573825	52565782	2	KRT74	505	-2.30471	0.0306069	-0.396742	Mono_treated
10476.1	chr17	54968785	54951906	2	COX11	990	-2.30444	0.00894451	-0.335281	Mono_treated
15941	chr22	39097224	39104067	1	APOBEC3H	370	-2.30419	1.05299e-15	-0.598794	Mono_control
8445	chr15	95433095	95507847	1	LINC00924	777	-2.30405	0.00654403	-0.375112	Mono_treated
14282.3	chr2	218356856	218368099	1	CATIP	1333	-2.30366	0.00098609	-0.456469	NK_treated
5543	chr12	53991732	53991852	1	MIR196A2	558	-2.30305	0.037012	-0.113114	Mono_control
1910,01,01	chr1	182615254	182616629	1	LINC01686	1910	-2.2994	0.0294316	-0.646468	Mono_treated
21291	chr7	47655244	47661648	1	C7orf65	347	-2.29548	0.00079942	-0.175707	CD8,CM_control
9872	chr17	19387240	19383442	2	MFAP4	386	-2.29345	0.000302002	-0.239033	CD8,N_control
16370.1	chr3	39281735	39263494	2	CX3CR1	238	-2.29245	2.8415e-16	-0.745945	CD8,N_control
15049	chr20	49713878	49632945	2	B4GALT5	520	-2.29075	1.72608e-18	-0.681774	CD8,N_control
7004,02,01	chr14	31487945	31482964	2	GPR33	186	-2.28989	0.0254192	-0.125082	NK_control
4729,01,01	chr11	112164117	112143251	2	IL18	1307	-2.28864	0.0442093	-0.225776	CD8,CM_treated
14922.1	chr20	38805705	38923024	1	PPP1R16B	393	-2.28819	8.89856e-13	-0.933482	Mono_treated
13857.3	chr2	144524583	144384081	2	ZEB2	908	-2.2873	5.14991e-31	-1.45986	CD8,N_control
1920	chr1	183590876	183555563	2	NCF2	1920	-2.28333	4.21065e-05	-0.281446	CD4,M_control
8753	chr16	11828845	11819829	2	BCAR4	268	-2.28049	0.0277394	-0.245994	CD8,CM_treated
14270.1	chr2	217900628	217900513	2	MIR6809	1321	-2.27875	0.00188594	-0.762987	CD8,CM_treated
18459.1	chr4	184899454	184893871	2	LINC01093	925	-2.27831	0.0317881	-0.344757	CD8,CM_treated
22435.3	chr8	55879813	56014168	1	LYN	355	-2.27772	8.08802e-25	-1.08451	CD8,N_control
12654.2	chr19	51804110	51745172	2	FPR1	1358	-2.27717	2.01697e-10	-0.41555	CD8,N_control
12793.2	chr19	54643915	54670359	1	LILRB4	1497	-2.27691	7.9561e-05	-0.211811	CD8,N_control
21592.2	chr7	100205357	100221490	1	PVRIG	648	-2.27558	0.00119544	-0.310829	Mono_treated
13395.2	chr2	68365173	68397453	1	PLEK	446	-2.27519	0.000375714	-0.742988	CD8,N_treated
23378.4	chr9	90801787	90898549	1	SYK	401	-2.27384	0.00556518	-0.540473	CD8,N_treated
3922	chr11	46719180	46739506	1	F2	500	-2.27133	0.0396612	-0.125316	Mono_control
6149,01,01	chr12	122716892	122714756	2	HCAR3	1164	-2.26892	0.0107271	-0.231519	CD8,CM_control
9550,01,01	chr17	3278974	3277899	2	OR3A2	64	-2.26807	0.00770069	-0.142853	CD8,N_control
14799	chr20	32052188	32101856	1	HCK	270	-2.26259	0.00010528	-0.458756	CD4,M_control
3343	chr10	124093607	124007666	2	CHST15	891	-2.26003	0.0154761	-0.654881	CD4,M_treated
18146.2	chr4	108168956	108047545	2	LEF1	612	-2.25959	2.45726e-10	-0.560106	Mono_control
1993	chr1	200873038	200874123	1	GPR25	1993	-2.25867	0.00731143	-0.304798	CD8,N_control
14737	chr20	23086340	23079349	2	CD93	208	-2.25523	0.000189825	-0.386564	CD4,M_control
11274	chr18	76495521	76498088	1	C18orf65	362	-2.25468	0.000201308	-0.910654	CD8,CM_treated
4089	chr11	60378482	60395951	1	MS4A7	667	-2.2543	0.00751047	-0.296132	CD4,M_control
4770	chr11	116837950	116835751	2	APOA1	1348	-2.25416	0.00318215	-0.201383	Mono_control
18458.1	chr4	184851110	184851013	2	MIR3945	924	-2.25395	0.00034797	-0.692229	CD8,CM_control
10002.2	chr17	34255285	34257203	1	CCL2	516	-2.25309	9.05621e-06	-0.310039	CD8,N_control
552	chr1	33332541	33332431	2	MIR3605	552	-2.25245	0.0315056	-0.231316	CD8,N_control
7130,03,01	chr14	55124110	55145413	1	LGALS3	312	-2.25023	0.00224158	-0.772262	CD8,N_treated
17950.1	chr4	74099293	74097035	2	CXCL2	416	-2.24774	0.0163998	-0.282923	CD8,CM_control
6212	chr12	128853427	128984968	1	GLT1D1	1227	-2.24498	4.53507e-06	-0.370116	CD4,M_control
6978	chr14	24609699	24606480	2	GZMH	160	-2.24481	0.000788074	-0.33633	CD4,M_control
18902	chr5	80622524	80608623	2	LINC01337	409	-2.24473	0.00226261	-0.160365	CD8,N_control
13722.4	chr2	112836903	112829751	2	IL1B	773	-2.24315	0.0394323	-0.734036	CD8,N_treated
7450,01,01	chr14	95319906	95181940	2	CLMN	632	-2.24128	0.000313676	-0.381712	NK_treated
11877.3	chr19	18173162	18178117	1	IFI30	581	-2.2392	0.00556518	-0.738036	CD8,N_treated
5163,01,01	chr12	10409757	10407382	2	KLRC4	178	-2.2378	0.010631	-0.319181	Mono_control
1747	chr1	162412138	162395266	2	SH2D1B	1747	-2.23757	2.0916e-06	-0.254287	CD8,N_control
14643	chr20	6054049	6040778	2	LRRN4	114	-2.23631	0.00947333	-0.14459	NK_control
4090,06,01	chr11	60378530	60417756	1	MS4A14	668	-2.2342	0.0361668	-0.210425	NK_treated
2125,02,01	chr1	209724125	209661364	2	HSD11B1-AS1	2125	-2.23239	0.00381377	-0.294532	CD8,CM_treated
24130.2	chrX	37780011	37813461	1	CYBB	167	-2.23184	1.0237e-06	-0.286509	CD8,N_control
21218.1	chr7	38265678	38257879	2	TARP	274	-2.23148	1.01635e-16	-0.59969	CD8,N_control
15065	chr20	50585786	50585879	1	MIR645	536	-2.23132	0.0388492	-0.205254	CD8,N_control
11547	chr19	7747564	7739994	2	CD209	251	-2.23014	0.0497582	-0.150912	CD8,N_control
147	chr1	9151777	9151668	2	MIR34A	147	-2.22905	0.0077907	-0.276762	CD8,CM_control
12804.1	chr19	54874248	54890472	1	FCAR	1508	-2.22764	0.000818092	-0.183118	CD8,N_control
1299	chr1	119647773	119619422	2	ZNF697	1299	-2.22577	0.00397646	-0.150182	CD8,CM_control
6653,01,01	chr13	91131407	91127613	2	LINC00379	394	-2.22552	0.0261074	-0.340695	NK_treated
10367.2	chr17	47733244	47746119	1	TBX21	881	-2.22176	1.01595e-05	-0.665474	Mono_treated
522	chr1	32200386	32205387	1	CCDC28B	522	-2.22091	9.47064e-06	-0.511982	Mono_control
12790	chr19	54572920	54590287	1	LILRA2	1494	-2.22012	0.000835667	-0.137452	CD8,N_control
22789.2	chr8	124822058	124821978	2	MIR4662B	709	-2.21955	0.000944972	-0.597626	CD8,N_treated
15707	chr22	23763021	23765861	1	C22orf15	136	-2.21758	0.0297244	-0.137947	Mono_control
11645	chr19	10817496	10817426	2	MIR199A1	349	-2.21715	0.0472616	-0.465445	B_control
5493,01,01	chr12	52618559	52607570	2	KRT73	508	-2.2165	0.00117697	-0.186847	Mono_control
630	chr1	39546187	39522280	2	PPIEL	630	-2.21403	9.05621e-06	-0.392308	CD8,N_control
12656.1	chr19	51795163	51826189	1	FPR3	1360	-2.2139	0.00746737	-0.350799	CD8,CM_treated
528	chr1	32251239	32286165	1	LCK	528	-2.21337	4.98843e-11	-0.421395	Mono_control
118.3	chr1	6466195	6461151	2	TNFRSF25	118	-2.21225	0.00240523	-0.334563	Mono_treated
14019	chr2	176137098	176121611	2	HOXD-AS2	1070	-2.21187	0.0103109	-0.129625	Mono_control
18750.1	chr5	56481946	56457795	2	LINC01948	257	-2.2092	0.0044972	-0.311252	NK_treated
523	chr1	32205661	32208687	1	IQCC	523	-2.20121	2.09337e-06	-0.566094	Mono_control
18598.7	chr5	17065598	17276843	1	BASP1	105	-2.20078	2.01617e-15	-0.579925	NK_control
21082	chr7	20217577	20221700	1	LOC100506098	138	-2.20006	0.000283485	-0.539973	CD4,M_control
18732	chr5	55102648	55110252	1	GZMA	239	-2.19673	1.83232e-10	-0.358301	Mono_control
23363	chr9	88990863	88996140	1	C9orf47	386	-2.19658	0.0193369	-0.286541	CD8,CM_treated
9527	chr17	2050008	2049908	2	MIR132	41	-2.19326	0.00455438	-0.792834	Mono_treated
2403,01,01	chr1	247416156	247449108	1	NLRP3	2403	-2.19132	0.00243992	-0.563509	CD8,CM_treated
2516,01,01	chr10	8053604	8075198	1	GATA3	64	-2.18953	2.03528e-05	-0.508608	Mono_treated
11461.1	chr19	4559808	4542593	2	SEMA6B	165	-2.18916	0.00172577	-0.459442	CD8,CM_treated
18599.8	chr5	17217047	17130028	2	BASP1-AS1	106	-2.18901	9.40941e-15	-0.312604	NK_control
7374	chr14	88005124	88014811	1	GPR65	556	-2.1888	0.0277454	-0.519783	CD8,N_treated
11450	chr19	4304600	4323843	1	FSD1	154	-2.18839	0.0118338	-0.16763	Mono_treated
10687.2	chr17	74623738	74609887	2	CD300E	1201	-2.18605	1.84282e-09	-0.387244	CD8,N_control
22435.4	chr8	55879813	56014168	1	LYN	355	-2.18485	4.76555e-08	-1.17058	CD8,N_treated
24740.1	chrX	136550878	136550960	1	MIR934	777	-2.18375	0.00727902	-0.235984	Mono_treated
22266.3	chr8	25184772	25418082	1	DOCK5	186	-2.18248	9.79004e-06	-0.800892	CD8,N_treated
16925.1	chr3	119597842	119629811	1	PLA1A	793	-2.18184	0.00443407	-0.246797	CD8,CM_treated
22797.2	chr8	125951249	125922308	2	LINC00861	717	-2.17772	9.17447e-07	-0.549823	Mono_treated
18458	chr4	184851110	184851013	2	MIR3945	924	-2.17743	6.01909e-05	-0.528426	CD4,M_control
22583	chr8	85177225	85217158	1	E2F5	503	-2.17625	0.00233973	-0.290538	CD4,M_control
10046	chr17	36196758	36088256	2	CCL3L1	560	-2.17605	2.48577e-11	-0.601053	CD4,M_control
10186.2	chr17	41309253	41307700	2	KRTAP16-1	700	-2.17462	0.0322453	-0.492541	Mono_treated
6439	chr13	42781550	42791549	1	FAM216B	180	-2.17461	0.0497132	-0.173223	CD8,N_treated
15061.9	chr20	50267486	50279795	1	SMIM25	532	-2.17113	4.10135e-05	-0.781994	NK_treated
5541	chr12	53985519	53983671	2	HOXC-AS3	556	-2.1706	0.0188195	-0.114764	Mono_control
9586	chr17	4739922	4733526	2	CXCL16	100	-2.17041	1.02685e-05	-0.327792	NK_control
18457.7	chr4	184855751	184844585	2	MIR3945HG	923	-2.16798	2.32872e-08	-0.443231	NK_control
22789.1	chr8	124822058	124821978	2	MIR4662B	709	-2.16498	2.70101e-09	-0.568708	CD8,N_control
18028.1	chr4	84582979	84651338	1	CDS1	494	-2.16407	0.0121767	-0.189622	NK_treated
14676	chr20	13239674	13237801	2	ISM1-AS1	147	-2.1621	0.019504	-0.24513	Mono_control
7439,01,01	chr14	94390693	94376747	2	SERPINA1	621	-2.16154	2.54278e-05	-0.269417	CD8,N_control
14565	chr20	1620061	1540144	2	SIRPB1	36	-2.16125	0.0381316	-0.148547	CD8,CM_treated
7439	chr14	94390693	94376747	2	SERPINA1	621	-2.15828	0.0379978	-0.320675	CD8,CM_treated
2588	chr10	19728550	19710328	2	LOC101928834	136	-2.15537	0.0440133	-0.108168	CD8,CM_control
1622	chr1	156816862	156806243	2	SH2D2A	1622	-2.15249	8.22259e-11	-0.497737	Mono_control
20609.1	chr6	116461370	116463779	1	CALHM6	954	-2.15089	0.00128518	-0.641075	CD8,N_treated
17950.5	chr4	74099293	74097035	2	CXCL2	416	-2.14597	0.0394855	-0.414337	NK_treated
12655.6	chr19	51752026	51770526	1	FPR2	1359	-2.14514	4.34631e-10	-0.272659	NK_control
7177	chr14	61281840	61277370	2	TMEM30B	359	-2.14455	8.15783e-05	-1.04113	B_control
1920,01,01	chr1	183590876	183555563	2	NCF2	1920	-2.14432	1.23519e-08	-0.408837	CD8,CM_control
10652.1	chr17	70169402	70166961	2	KCNJ2-AS1	1166	-2.14322	0.00183332	-0.235116	CD8,N_control
1778	chr1	167518610	167430640	2	CD247	1778	-2.14044	0.00092825	-1.23755	B_control
18032.4	chr4	85722443	85722550	1	MIR4451	498	-2.139	0.00575345	-0.397766	NK_treated
14573.1	chr20	2296001	2341078	1	TGM3	44	-2.1374	0.00174018	-0.392574	CD8,CM_treated
18525.1	chr5	1523977	1456480	2	LPCAT1	32	-2.13711	2.03431e-17	-0.764454	CD8,N_control
7872	chr15	40755851	40735884	2	RMDN3	204	-2.13305	0.000286321	-0.370749	Mono_control
5956	chr12	107093829	106991364	2	CRY1	971	-2.13227	0.0237776	-0.884556	B_control
22705.1	chr8	104467053	104330324	2	DPYS	625	-2.12983	0.00352112	-0.252457	CD8,CM_treated
21920.3	chr7	141947007	141927357	2	CLEC5A	976	-2.12942	0.000334219	-0.17878	CD8,N_control
24578	chrX	112840815	112774503	2	AMOT	615	-2.12781	0.0453965	-0.112728	Mono_treated
10185.1	chr17	41302851	41301826	2	KRTAP29-1	699	-2.12672	0.0143545	-0.557573	Mono_treated
20595.6	chr6	113650074	113623535	2	LINC02541	940	-2.12631	0.000610744	-0.516764	NK_treated
12656.5	chr19	51795163	51826189	1	FPR3	1360	-2.12385	1.84773e-08	-0.427208	NK_control
21152.1	chr7	28180322	28243917	1	JAZF1-AS1	208	-2.1225	0.0044427	-0.433554	CD8,N_treated
22705	chr8	104467053	104330324	2	DPYS	625	-2.12159	1.54237e-05	-0.328146	CD8,CM_control
5722,04,01	chr12	66188879	66254622	1	IRAK3	737	-2.11763	0.00562356	-0.524853	CD8,N_treated
9872,04,01	chr17	19387240	19383442	2	MFAP4	386	-2.117	0.00498491	-0.308898	NK_treated
14656.4	chr20	9514998	9505180	2	LAMP5-AS1	127	-2.11508	0.00046607	-0.112531	NK_control
13046.1	chr2	16666331	16549459	2	FAM49A	97	-2.11465	6.05351e-05	-0.883086	CD4,M_treated
14738.2	chr20	23132621	23125068	2	LINC00656	209	-2.11378	0.000619693	-0.543147	CD8,CM_treated
9751,02,01	chr17	10198551	9910609	2	GAS7	265	-2.11305	4.71539e-30	-1.23261	CD8,N_control
14283.1	chr2	218367835	218366665	2	CATIP-AS1	1334	-2.11038	0.0320387	-0.701801	CD8,CM_treated
1920,07,01	chr1	183590876	183555563	2	NCF2	1920	-2.10997	3.24745e-11	-0.431527	NK_control
14568.3	chr20	1894167	1940592	1	SIRPA	39	-2.10931	2.43142e-06	-0.25686	NK_treated
14572.1	chr20	2207217	2213151	1	LOC388780	43	-2.10799	0.00174937	-0.433016	CD8,CM_control
14738.8	chr20	23132621	23125068	2	LINC00656	209	-2.1078	2.06631e-06	-0.574035	NK_treated
19750.7	chr6	13295586	13273391	2	LOC100130357	95	-2.10665	0.000178126	-0.471272	NK_treated
14270.6	chr2	217900628	217900513	2	MIR6809	1321	-2.10579	0.000723082	-0.75614	NK_treated
8997	chr16	31135762	31131433	2	PRSS8	512	-2.10255	0.0311844	-0.169652	CD8,N_control
16923.1	chr3	119559602	119524293	2	CD80	791	-2.10156	5.52675e-07	-0.20742	CD8,N_control
11783.1	chr19	14778541	14732393	2	ADGRE2	487	-2.09966	0.0453713	-0.216027	CD8,CM_treated
22797	chr8	125951249	125922308	2	LINC00861	717	-2.09963	0.0151383	-0.593546	B_control
19750.1	chr6	13295586	13273391	2	LOC100130357	95	-2.09738	3.85877e-05	-0.458914	CD8,CM_control
1722.1	chr1	161215234	161220699	1	FCER1G	1722	-2.09577	6.24796e-06	-0.477271	CD8,CM_control
16879.1	chr3	112990918	113015060	1	GTPBP8	747	-2.09536	0.00119544	-0.32974	Mono_treated
14738.3	chr20	23132621	23125068	2	LINC00656	209	-2.09501	1.34289e-10	-0.490709	CD8,N_control
936.1	chr1	68449959	68428822	2	RPE65	936	-2.09277	0.00320412	-0.131312	CD8,N_control
4471	chr11	74009435	74000281	2	UCP3	1049	-2.09273	7.06358e-06	-0.47844	Mono_control
19571.3	chr5	176899332	176880869	2	HK3	1078	-2.09214	0.0140723	-0.235219	NK_treated
19502	chr5	170232447	170252575	1	C5orf58	1009	-2.09115	0.0101812	-0.13068	CD8,N_control
24759	chrX	140926219	140926172	2	MIR320D2	796	-2.09093	0.00740092	-0.173656	CD8,N_control
24750	chrX	138711452	138716617	1	FGF13-AS1	787	-2.09084	0.0499094	-0.0679282	CD8,CM_control
8454	chr15	97960698	97973838	1	ARRDC4	786	-2.09026	2.07093e-10	-0.482213	CD8,CM_control
4786	chr11	118077012	118121890	1	TMPRSS4	1364	-2.08859	0.0101815	-0.174449	NK_treated
15061.4	chr20	50267486	50279795	1	SMIM25	532	-2.08787	1.20212e-07	-0.655754	CD8,N_control
8052,03,01	chr15	58138169	58185911	1	AQP9	384	-2.08725	0.0325317	-0.358928	CD8,N_treated
17949.1	chr4	74038807	74036589	2	CXCL3	415	-2.08692	0.0218193	-0.311614	CD8,CM_treated
18599.2	chr5	17217047	17130028	2	BASP1-AS1	106	-2.08631	1.35263e-09	-0.229925	CD8,CM_control
5972	chr12	108837006	108836908	2	MIR619	987	-2.08547	0.000138606	-0.488181	CD8,N_control
20693	chr6	132714049	132681590	2	VNN1	1038	-2.08515	0.00751047	-0.157954	CD4,M_control
23602.6	chr9	117704332	117716871	1	TLR4	625	-2.08501	0.0425282	-0.387537	NK_treated
10046.3	chr17	36196758	36088256	2	CCL3L1	560	-2.08457	0.000762116	-0.52813	CD8,N_treated
2684	chr10	37309185	37347031	1	LINC00993	232	-2.08448	0.0237335	-0.123088	CD8,N_control
15772	chr22	29319679	29312933	2	RASL10A	201	-2.0844	0.024814	-0.166334	CD8,N_control
18469	chr4	185471759	185445182	2	CCDC110	935	-2.08389	0.00757938	-0.239927	Mono_treated
23363.2	chr9	88990863	88996140	1	C9orf47	386	-2.08207	0.0258437	-0.319778	NK_treated
20392	chr6	68055351	68060502	1	LOC102723883	737	-2.08079	0.00378178	-0.26574	Mono_treated
13733	chr2	113437691	113496189	1	CBWD2	784	-2.08028	0.0253312	-0.0244884	CD4,M_control
18459.2	chr4	184899454	184893871	2	LINC01093	925	-2.07672	0.000131155	-0.311399	CD8,N_control
15732	chr22	24952730	25197448	1	KIAA1671	161	-2.07446	5.50375e-12	-1.05819	Mono_control
17941	chr4	73620631	73571550	2	RASSF6	407	-2.07084	0.00538075	-0.163086	CD8,CM_treated
3648,03,01	chr11	7485388	7511377	1	OLFML1	226	-2.06746	0.00245005	-0.163253	NK_control
6859	chr14	20745892	20748380	1	EDDM3A	41	-2.06723	0.000132456	-0.204505	CD8,N_control
13721.2	chr2	112784590	112773915	2	IL1A	772	-2.06669	1.82841e-06	-0.25623	CD8,N_control
14799.7	chr20	32052188	32101856	1	HCK	270	-2.06595	7.1005e-11	-0.394002	NK_control
22151	chr8	11067089	11062647	2	LOC101929269	71	-2.06563	0.0392617	-0.329872	Mono_treated
6149,02,01	chr12	122716892	122714756	2	HCAR3	1164	-2.06495	0.00787779	-0.190261	CD8,N_control
18884.1	chr5	78770021	78485215	2	LHFPL2	391	-2.06417	5.03525e-05	-0.663434	CD8,N_treated
16802.6	chr3	98732236	98820997	1	ST3GAL6	670	-2.0637	0.000420927	-0.319886	NK_treated
13857.1	chr2	144524583	144384081	2	ZEB2	908	-2.06113	7.33108e-18	-1.2238	CD4,M_control
7439,05,01	chr14	94390693	94376747	2	SERPINA1	621	-2.06062	0.0402991	-0.347746	NK_treated
13751.7	chr2	118942166	118994660	1	MARCO	802	-2.06041	0.000145107	-0.340841	NK_control
18598.4	chr5	17065598	17276843	1	BASP1	105	-2.06002	0.0278412	-0.38022	CD8,N_treated
24527	chrX	104112511	104115846	1	ZCCHC18	564	-2.05973	0.00505034	-0.26277	Mono_control
13751.8	chr2	118942166	118994660	1	MARCO	802	-2.05797	1.41624e-05	-0.452215	NK_treated
14206	chr2	207110073	207109987	2	MIR2355	1257	-2.05602	4.39623e-06	-0.361006	CD8,CM_control
5155,03,01	chr12	10130258	10116777	2	CLEC7A	170	-2.05585	9.35072e-06	-0.408084	NK_control
22815.1	chr8	128150116	128150188	1	MIR1208	735	-2.05438	0.00037977	-1.00743	CD8,CM_treated
16802	chr3	98732236	98820997	1	ST3GAL6	670	-2.05431	0.0235023	-0.329145	CD4,M_control
10044	chr17	36064280	36072032	1	CCL18	558	-2.05342	2.63521e-07	-0.51867	CD4,M_control
21598.4	chr7	100367530	100400099	1	PILRA	654	-2.05326	0.00199696	-0.560527	CD8,N_treated
21095.4	chr7	22563337	22573996	1	LOC100506178	151	-2.05098	0.0330069	-0.359181	NK_treated
7489	chr14	100323337	100330378	1	SLC25A47	671	-2.0497	0.0382683	-0.372994	CD8,N_control
21183	chr7	31686715	31708455	1	PPP1R17	239	-2.04959	0.0476845	-0.122155	CD4,M_control
14665	chr20	10674107	10637684	2	JAG1	136	-2.04918	0.00211242	-0.149079	CD8,N_control
15578	chr22	16601887	16698742	1	TPTEP1	7	-2.04847	0.00148229	-0.0894531	NK_control
4089,05,01	chr11	60378482	60395951	1	MS4A7	667	-2.04695	7.51638e-07	-0.2563	NK_control
2930	chr10	75552458	75552553	1	MIR606	478	-2.04671	0.0287798	-0.23937	CD8,CM_control
13395.1	chr2	68365173	68397453	1	PLEK	446	-2.04415	4.30595e-16	-0.793768	CD8,N_control
24828	chrX	151959719	151959607	2	MIR452	865	-2.04411	0.0272712	-0.0642016	CD8,N_control
865	chr1	56854806	56918221	1	C8A	865	-2.04355	0.01224	-0.147143	CD8,N_control
4974,03,01	chr11	133956985	133908564	2	IGSF9B	1552	-2.04326	0.00158121	-0.346648	Mono_treated
1676	chr1	159900163	159872364	2	CFAP45	1676	-2.04289	0.000217147	-0.228739	CD8,N_control
21920.7	chr7	141947007	141927357	2	CLEC5A	976	-2.04261	8.30052e-07	-0.183616	NK_control
14675.1	chr20	13221771	13300651	1	ISM1	146	-2.04246	0.00997396	-0.187798	Mono_control
23558.3	chr9	112890913	112878920	2	SLC46A2	581	-2.04175	0.0297608	-0.248852	NK_treated
22435	chr8	55879813	56014168	1	LYN	355	-2.03966	5.3381e-15	-0.933621	CD4,M_control
6211,03,01	chr12	128823983	128793191	2	SLC15A4	1226	-2.0393	1.62673e-05	-0.970157	CD8,N_treated
13857.2	chr2	144524583	144384081	2	ZEB2	908	-2.03873	1.90299e-08	-1.55402	CD4,M_treated
10047	chr17	36103590	36212878	1	CCL4L1	561	-2.03702	1.4832e-08	-0.486277	CD4,M_control
14747.1	chr20	23605876	23602410	2	CST9	218	-2.03617	0.00262258	-0.269809	CD8,N_control
12447.1	chr19	47309874	47322066	1	C5AR1	1151	-2.03322	0.000312368	-0.354248	CD8,N_control
9651	chr17	7179564	7173431	2	ASGR1	165	-2.03024	0.00388518	-0.559082	CD8,N_treated
17642	chr4	7434945	7432258	2	PSAPL1	108	-2.02677	0.0019216	-0.289882	CD8,N_control
17942.4	chr4	73740506	73743716	1	CXCL8	408	-2.02636	0.0149519	-0.457591	CD8,N_treated
18602.1	chr5	17444010	17483946	1	LINC02218	109	-2.02624	0.00233491	-0.0748347	NK_control
3648,01,01	chr11	7485388	7511377	1	OLFML1	226	-2.02503	0.0140109	-0.124151	CD8,N_control
2517,01,01	chr10	8053484	8050450	2	GATA3-AS1	65	-2.02326	0.00105265	-0.862456	Mono_treated
21592.1	chr7	100205357	100221490	1	PVRIG	648	-2.0227	8.97561e-06	-0.24543	Mono_control
18457	chr4	184855751	184844585	2	MIR3945HG	923	-2.01923	0.00446605	-0.30065	CD4,M_control
24641	chrX	121047588	121050080	1	GLUD2	678	-2.01849	0.0177563	-0.121448	CD8,N_control
18671	chr5	39274528	39105236	2	FYB1	178	-2.0183	0.0110373	-1.06765	B_control
22370.2	chr8	39934614	40016391	1	IDO2	290	-2.01824	0.000126221	-0.214183	CD8,N_control
20751.1	chr6	139854850	139860151	1	FILNC1	1096	-2.01731	0.00194721	-0.366494	NK_treated
8454,01,01	chr15	97960698	97973838	1	ARRDC4	786	-2.0167	0.0236538	-0.448656	CD8,CM_treated
21345	chr7	64228474	64266931	1	ZNF679	401	-2.01663	0.00236945	-0.0537861	CD8,N_control
5717	chr12	65882167	65851340	2	LOC100129940	732	-2.01616	0.000145334	-0.234655	CD8,CM_control
6241	chr12	132581997	132582061	1	MIR6763	1256	-2.01469	0.0227052	-0.241232	Mono_control
5902,04,01	chr12	100573683	100624919	1	GAS2L3	917	-2.01329	0.0235187	-0.155401	NK_treated
4106,04,01	chr11	60952530	60937083	2	SLC15A3	684	-2.01285	0.0342219	-0.305892	NK_treated
17442	chr3	188947639	188941715	2	TPRG1-AS1	1310	-2.01187	0.0469496	-0.434268	CD8,CM_control
12778	chr19	54257301	54249431	2	LILRB5	1482	-2.01165	0.000657751	-0.180699	CD8,N_control
4657,03,01	chr11	102727050	102711795	2	MMP8	1235	-2.01003	3.08059e-06	-0.128186	NK_control
4088	chr11	60334831	60396596	1	MS4A6E	666	-2.00916	0.000861754	-0.383099	CD4,M_control
14206.1	chr2	207110073	207109987	2	MIR2355	1257	-2.00726	0.00237054	-0.376478	CD8,CM_treated
2133	chr1	210232799	210246631	1	SERTAD4	2133	-2.00605	0.0283301	-0.101515	CD8,N_control
7667,01,01	chr14	106482439	106521073	1	LINC00221	849	-2.00516	0.000466541	-0.306169	Mono_treated
24130.5	chrX	37780011	37813461	1	CYBB	167	-2.00462	2.91467e-06	-0.274702	NK_control
20071.1	chr6	32439842	32445046	1	HLA-DRA	416	-2.00352	0.0485987	-0.646841	CD8,N_treated
18275.3	chr4	141332618	141319450	2	LINC02432	741	-2.0032	0.00182604	-0.347898	NK_treated
6815,02,01	chr13	114273828	114273908	1	MIR4502	556	-2.00261	7.42033e-05	-0.347646	Mono_control
14573.7	chr20	2296001	2341078	1	TGM3	44	-2.00176	0.00211262	-0.382309	NK_treated
1943	chr1	186680622	186681446	1	PACERR	1943	-2.0014	8.5831e-05	-0.225707	CD8,CM_control
18488	chr4	189659605	189661486	1	LINC01262	954	-2.00066	0.0234115	-0.3167	CD4,M_control
6198,01,01	chr12	126772411	126729787	2	LINC00944	1213	-2.00027	9.11875e-05	-0.207039	Mono_control
14157	chr2	201157823	201140278	2	CFLAR-AS1	1208	-1.9997	2.01721e-05	-0.304963	CD8,N_control
17953.1	chr4	74365143	74388751	1	EREG	419	-1.99931	0.00112918	-0.346107	CD8,CM_treated
12655.7	chr19	51752026	51770526	1	FPR2	1359	-1.9992	0.00107381	-0.343124	NK_treated
14428	chr2	233288676	233288940	1	SCARNA6	1479	-1.99858	0.000263672	-0.26587	Mono_control
15146.1	chr20	60055925	60072953	1	C20orf197	617	-1.9976	2.1256e-05	-0.396432	CD8,N_control
12626.1	chr19	51124908	51136651	1	SIGLEC9	1330	-1.99751	0.0205603	-0.68915	CD8,N_treated
22259.3	chr8	24294040	24359018	1	ADAM28	179	-1.9967	0.0363807	-0.247431	CD8,N_treated
17942.1	chr4	73740506	73743716	1	CXCL8	408	-1.99598	0.000180873	-0.491547	CD8,CM_control
20910	chr6	167683787	167679626	2	LINC02487	1255	-1.99368	0.0259537	-0.233691	NK_treated
1141	chr1	107897223	107897304	1	MIR7852	1141	-1.99322	8.29588e-05	-0.704462	CD4,M_control
12797	chr19	54738515	54753052	1	KIR2DL3	1501	-1.99306	0.0151429	-0.123541	CD4,M_control
16925.2	chr3	119597842	119629811	1	PLA1A	793	-1.99285	7.09206e-07	-0.195147	CD8,N_control
12794.2	chr19	54645309	54645383	1	MIR8061	1498	-1.99227	3.5449e-07	-0.434698	CD8,N_control
9511	chr17	1628886	1569267	2	SLC43A2	25	-1.99201	9.44817e-08	-0.727089	CD4,M_control
10842	chr17	81133308	81133196	2	MIR1250	1356	-1.99196	0.000399654	-0.273507	CD8,N_control
13722.1	chr2	112836903	112829751	2	IL1B	773	-1.99061	0.00034797	-0.631483	CD8,CM_control
4738,01,01	chr11	112963460	112959279	2	LOC101928847	1316	-1.99035	3.42763e-05	-0.291491	CD8,N_control
22259	chr8	24294040	24359018	1	ADAM28	179	-1.98952	0.0137083	-0.197008	CD8,CM_control
2012	chr1	201888680	201892306	1	SHISA4	2012	-1.98931	0.0281897	-0.298389	CD8,N_control
15706	chr22	23754468	23752743	2	VPREB3	135	-1.98797	0.00944234	-0.123578	Mono_control
3614	chr11	6199146	6200259	1	OR52W1	192	-1.98323	0.00302966	-0.347571	CD4,M_control
15383.1	chr21	33070144	33072420	1	OLIG1	139	-1.98192	0.000202919	-0.218542	CD8,N_control
15061.1	chr20	50267486	50279795	1	SMIM25	532	-1.98181	0.0419894	-0.758842	CD4,M_treated
3148	chr10	100987515	100969458	2	MRPL43	696	-1.98175	0.0301049	-0.306681	Mono_treated
20595	chr6	113650074	113623535	2	LINC02541	940	-1.98136	0.00327313	-0.352478	CD8,CM_control
12247.1	chr19	41114432	41128254	1	CYP2F1	951	-1.98055	0.00963229	-0.470537	Mono_treated
11990	chr19	29665056	29675457	1	PLEKHF1	694	-1.98047	4.0272e-12	-0.683607	Mono_control
17942.2	chr4	73740506	73743716	1	CXCL8	408	-1.97964	0.0407327	-0.382819	CD8,CM_treated
12780.1	chr19	54313139	54307070	2	LILRA5	1484	-1.97701	0.033225	-0.258743	CD8,CM_control
21080.7	chr7	20217404	20134655	2	MACC1	136	-1.97552	7.27218e-07	-0.283706	NK_control
428.1	chr1	26374522	26361634	2	ZNF683	428	-1.97504	8.48311e-09	-0.48245	Mono_control
19446	chr5	158409773	158320683	2	LINC02227	953	-1.97443	0.0374392	-0.269738	CD8,CM_treated
8249,01,01	chr15	75346955	75357114	1	NEIL1	581	-1.97415	0.00360055	-0.295545	Mono_treated
19773	chr6	17987623	17759183	2	KIF13A	118	-1.97252	0.0359736	-0.572819	CD8,N_treated
23848.5	chr9	134917963	134905890	2	FCN1	871	-1.97208	0.0378778	-0.205037	NK_treated
11632	chr19	10517931	10512742	2	S1PR5	336	-1.96991	5.74152e-05	-0.801449	CD4,M_control
14573.6	chr20	2296001	2341078	1	TGM3	44	-1.96942	3.32581e-09	-0.407563	NK_control
10002.1	chr17	34255285	34257203	1	CCL2	516	-1.96791	0.00123041	-0.317715	CD8,CM_control
11823	chr19	16173525	16161368	2	CIB3	527	-1.96693	0.025865	-0.105489	CD8,N_control
22982	chr9	215741	212824	2	C9orf66	5	-1.96598	0.00450419	-0.841256	CD8,N_treated
24683.1	chrX	132667642	132669888	1	HS6ST2-AS1	720	-1.96576	0.00496377	-0.168476	Mono_control
18488.5	chr4	189659605	189661486	1	LINC01262	954	-1.96549	2.54434e-08	-0.337312	NK_control
8499	chr16	268727	283010	1	ARHGDIG	14	-1.96484	0.0216283	-0.217741	Mono_control
2404,01,01	chr1	247451982	247451029	2	OR2B11	2404	-1.96471	0.00519503	-0.255992	CD8,CM_control
14656.1	chr20	9514998	9505180	2	LAMP5-AS1	127	-1.96442	0.00211543	-0.135481	CD8,N_control
11990.1	chr19	29665056	29675457	1	PLEKHF1	694	-1.96343	9.06059e-05	-0.746301	Mono_treated
1622.1	chr1	156816862	156806243	2	SH2D2A	1622	-1.96073	0.00355229	-0.482982	Mono_treated
10047.3	chr17	36103590	36212878	1	CCL4L1	561	-1.96009	0.00284835	-0.415587	CD8,N_treated
20979	chr7	2242222	2251146	1	NUDT1	35	-1.95917	0.0063614	-0.253908	CD8,N_control
13722.7	chr2	112836903	112829751	2	IL1B	773	-1.95853	0.000179268	-0.779512	NK_control
5963,01,01	chr12	108339341	108288044	2	CMKLR1	978	-1.95852	7.49869e-09	-0.398914	CD8,N_control
17484	chr3	195094588	195096057	1	XXYLT1-AS1	1352	-1.9585	0.0011388	-0.30409	CD8,N_control
10186.1	chr17	41309253	41307700	2	KRTAP16-1	700	-1.95815	0.000361569	-0.283721	Mono_control
4904,01,01	chr11	125063067	125090312	1	SLC37A2	1482	-1.9572	8.51132e-05	-0.271507	CD8,N_control
17942.8	chr4	73740506	73743716	1	CXCL8	408	-1.95697	0.00145058	-0.44752	NK_treated
23885.2	chr9	136617181	136612024	2	LINC01451	908	-1.9567	0.0033374	-0.64266	CD8,N_treated
10684.1	chr17	74546143	74541108	2	CD300C	1198	-1.95451	0.00148243	-0.296514	CD8,CM_control
6979	chr14	24634267	24630954	2	GZMB	161	-1.95297	2.98108e-08	-0.741196	CD8,N_control
12793.5	chr19	54643915	54670359	1	LILRB4	1497	-1.95294	0.00320044	-0.233082	NK_control
14756.2	chr20	24949230	24959928	1	CST7	227	-1.95144	6.83078e-09	-0.611521	Mono_control
16215.7	chr3	12287368	12434356	1	PPARG	83	-1.95114	4.12628e-05	-0.477281	NK_treated
14568.2	chr20	1894167	1940592	1	SIRPA	39	-1.95093	1.03965e-11	-0.281663	NK_control
593	chr1	36483278	36466043	2	CSF3R	593	-1.94912	0.000412034	-0.24277	CD8,N_control
12447.4	chr19	47309874	47322066	1	C5AR1	1151	-1.94898	5.75778e-06	-0.359243	NK_control
14942	chr20	43667019	43716496	1	MYBL2	413	-1.9475	0.00773549	-0.277565	Mono_treated
12138.1	chr19	37551406	37614097	1	ZNF540	842	-1.9459	0.0116257	-0.151957	Mono_treated
14342	chr2	222298147	222305217	1	CCDC140	1393	-1.94424	0.0135685	-0.178903	CD8,CM_control
3343,07,01	chr10	124093607	124007666	2	CHST15	891	-1.94414	0.00278309	-0.466445	NK_treated
23795	chr9	132410043	132573317	1	CFAP77	818	-1.94327	0.0298854	-0.966367	Mono_treated
16120	chr22	50532580	50529710	2	ODF3B	549	-1.94285	0.00764487	-0.857431	CD8,N_treated
1778.2	chr1	167518610	167430640	2	CD247	1778	-1.94263	4.23116e-13	-1.22648	Mono_treated
10115	chr17	39864188	39757715	2	IKZF3	629	-1.94066	2.0088e-16	-0.699837	Mono_control
15934	chr22	38957522	38992778	1	APOBEC3A_B	363	-1.93937	5.78543e-06	-0.354855	CD8,N_control
18598.8	chr5	17065598	17276843	1	BASP1	105	-1.9387	0.00251581	-0.403905	NK_treated
12139.1	chr19	37594790	37554782	2	ZNF571	843	-1.93701	0.023186	-0.150817	Mono_treated
12905	chr19	57668935	57679152	1	ZSCAN4	1609	-1.93689	0.0171555	-0.142356	Mono_control
11683	chr19	11848761	11869491	1	ZNF439	387	-1.93611	0.0300552	-0.147099	CD8,CM_control
15941.1	chr22	39097224	39104067	1	APOBEC3H	370	-1.93582	0.000181976	-0.53587	Mono_treated
18272	chr4	140756120	140620765	2	TBC1D9	738	-1.93555	0.00178053	-0.368757	CD8,CM_treated
17949.5	chr4	74038807	74036589	2	CXCL3	415	-1.93402	0.0376218	-0.30588	NK_treated
12647.2	chr19	51646801	51642553	2	SIGLEC14	1351	-1.93241	0.00741764	-0.322731	CD8,N_control
5065,04,01	chr12	6647460	6638075	2	ACRBP	80	-1.93168	0.00103547	-0.154618	NK_control
24048.1	chrX	17737449	17754988	1	SCML1	85	-1.93099	0.0411429	-0.192171	NK_treated
11056	chr18	26703638	26687621	2	PCAT18	144	-1.93041	0.00103962	-0.166099	CD4,M_control
18763	chr5	58558243	58541567	2	LINC02108	270	-1.92811	0.019423	-0.114083	CD8,CM_control
2663,02,01	chr10	31320447	31307717	2	ZEB1-AS1	211	-1.92795	0.000364275	-0.36089	Mono_control
820	chr1	52842511	52894998	1	ZYG11A	820	-1.9268	0.0295819	-0.16456	Mono_control
11946	chr19	20923222	20950697	1	ZNF85	650	-1.92653	0.00581183	-0.316939	Mono_treated
21598.3	chr7	100367530	100400099	1	PILRA	654	-1.92653	3.85857e-08	-0.480566	CD8,N_control
14736	chr20	23049741	23045633	2	THBD	207	-1.92582	0.014491	-0.179951	CD8,N_control
6048,01,01	chr12	113422237	113438276	1	SDSL	1063	-1.92579	0.00462664	-0.299379	CD8,CM_control
12908	chr19	57709194	57697367	2	ZNF154	1612	-1.92563	0.0131569	-0.099489	CD8,CM_control
5475,02,01	chr12	52210855	52205584	2	C12orf80	490	-1.92554	0.000112554	-0.22965	CD8,N_control
2879,03,01	chr10	72089032	72059035	2	SPOCK2	427	-1.9254	8.40426e-05	-0.450431	Mono_treated
4066,02,01	chr11	59212951	59208510	2	MPEG1	644	-1.92444	0.0110234	-0.67666	CD8,CM_treated
13608.2	chr2	97713560	97739862	1	ZAP70	659	-1.92426	4.76173e-06	-0.549705	Mono_treated
1890.2	chr1	180276224	180269653	2	LHX4-AS1	1890	-1.92387	0.00603351	-0.0840143	NK_control
12653.2	chr19	51723994	51713112	2	HAS1	1357	-1.92347	2.21739e-05	-0.0883837	NK_control
8530,01,01	chr16	726936	733847	1	HAGHL	45	-1.92244	7.91492e-05	-0.216277	Mono_control
2123	chr1	209652466	209614870	2	LAMB3	2123	-1.92211	0.00507741	-0.279178	CD4,M_control
12657	chr19	51890950	51855802	2	ZNF577	1361	-1.92151	0.00434919	-0.0941823	CD8,CM_control
13858	chr2	144518097	144521477	1	ZEB2-AS1	909	-1.92115	0.000321077	-0.694201	CD4,M_control
12775	chr19	54223506	54216278	2	LILRB3	1479	-1.92083	3.36329e-08	-0.424884	CD8,N_control
15935	chr22	38982347	38992804	1	APOBEC3B	364	-1.92044	0.0475682	-0.225939	CD8,N_control
12654.6	chr19	51804110	51745172	2	FPR1	1358	-1.9201	2.2623e-09	-0.394312	NK_control
9647,01,01	chr17	7036075	7040121	1	SLC16A13	161	-1.92007	0.0016352	-0.500777	Mono_treated
12647	chr19	51646801	51642553	2	SIGLEC14	1351	-1.91987	0.0163934	-0.240205	CD4,M_control
7448,02,01	chr14	95137986	95137919	2	MIR3173	630	-1.91924	0.0327564	-0.158769	NK_control
241.2	chr1	15409895	15430343	1	EFHD2	241	-1.91894	8.87892e-05	-0.969729	CD8,N_treated
22266	chr8	25184772	25418082	1	DOCK5	186	-1.91863	0.0146921	-1.08165	B_control
21597	chr7	100357380	100367398	1	PILRB	653	-1.91803	0.0204086	-0.344871	CD4,M_control
15439	chr21	38333421	38323635	2	LINC01423	195	-1.91718	5.81119e-11	-0.389793	CD8,CM_control
24382.1	chrX	71618517	71615916	2	CXCR3	419	-1.91687	0.0413681	-0.271037	Mono_treated
14342.1	chr2	222298147	222305217	1	CCDC140	1393	-1.91617	0.0169757	-0.201371	CD8,CM_treated
16485	chr3	48223347	48225491	1	CAMP	353	-1.91569	0.0218522	-0.31702	CD8,N_control
2125,07,01	chr1	209724125	209661364	2	HSD11B1-AS1	2125	-1.91556	9.09347e-06	-0.387781	NK_treated
1399.1	chr1	150720888	150698060	2	HORMAD1	1399	-1.91487	3.92841e-05	-0.230813	Mono_control
20214.1	chr6	41163186	41158506	2	TREM2	559	-1.91334	0.000539802	-0.139351	NK_control
23520	chr9	107490482	107484852	2	KLF4	543	-1.91309	2.03115e-07	-0.415152	CD8,CM_control
15438.3	chr21	38206156	38208644	1	DSCR10	194	-1.9127	0.000497069	-0.442079	CD8,CM_treated
937	chr1	68497221	68474152	2	DEPDC1	937	-1.91212	0.00597323	-0.086055	CD8,N_control
3696,01,01	chr11	10611689	10556966	2	LYVE1	274	-1.91181	0.0493558	-0.173699	CD8,CM_control
15579.1	chr22	16675540	16654066	2	ANKRD62P1-PARP4P3	8	-1.9116	8.43161e-07	-0.073747	NK_control
11229	chr18	63871692	63917490	1	SERPINB2	317	-1.91053	0.000452966	-0.188532	CD8,N_control
8443,02,01	chr15	94231538	94483952	1	MCTP2	775	-1.91031	3.35855e-22	-0.901477	CD8,N_control
3648	chr11	7485388	7511377	1	OLFML1	226	-1.90856	0.014289	-0.143461	CD8,CM_control
20308.4	chr6	46746917	46759506	1	ANKRD66	653	-1.90768	9.84949e-07	-0.0898183	NK_control
12139	chr19	37594790	37554782	2	ZNF571	843	-1.9076	0.000324928	-0.138466	Mono_control
5963,02,01	chr12	108339341	108288044	2	CMKLR1	978	-1.90693	0.00378541	-0.483373	CD8,N_treated
19207	chr5	139384553	139367196	2	SLC23A1	714	-1.90648	8.17086e-06	-0.193438	Mono_control
14573.2	chr20	2296001	2341078	1	TGM3	44	-1.90323	3.70656e-08	-0.378597	CD8,N_control
17778.2	chr4	40630875	40423267	2	RBM47	244	-1.90138	7.67588e-05	-0.539469	CD8,CM_treated
2087	chr1	206052723	206102459	1	RHEX	2087	-1.90065	0.0101298	-0.251899	CD8,CM_treated
5990	chr12	109833348	109833436	1	MIR4497	1005	-1.90026	0.00641767	-0.373843	NK_control
8804	chr16	19167971	19268334	1	SYT17	319	-1.89972	0.0419026	-0.166914	CD8,CM_treated
11432.1	chr19	3802129	3777970	2	MATK	136	-1.89854	0.0411159	-0.260663	Mono_treated
10606	chr17	64780759	64780824	1	MIR6080	1120	-1.89829	0.0368462	-0.931145	CD8,N_treated
1657	chr1	158777635	158776682	2	OR6N2	1657	-1.89741	0.00167637	-0.167656	CD8,N_control
18652.2	chr5	36606355	36688334	1	SLC1A3	159	-1.89676	0.0181103	-0.396096	NK_treated
12654.7	chr19	51804110	51745172	2	FPR1	1358	-1.89614	8.22756e-06	-0.438095	NK_treated
13046.3	chr2	16666331	16549459	2	FAM49A	97	-1.89423	4.46667e-15	-0.671778	CD8,N_control
12654.3	chr19	51804110	51745172	2	FPR1	1358	-1.89422	0.0149419	-0.378422	CD8,N_treated
20590	chr6	112087529	112070777	2	TUBE1	935	-1.89377	0.00262961	-0.414201	Mono_treated
21201.1	chr7	35715034	35734887	1	LOC100506725	257	-1.8931	5.01988e-09	-0.400554	Mono_control
14737.1	chr20	23086340	23079349	2	CD93	208	-1.89224	0.000147389	-0.267825	CD8,N_control
3021	chr10	89378056	89385205	1	IFIT1B	569	-1.89141	0.00142151	-0.15342	CD8,N_control
13554.3	chr2	86808396	86784610	2	CD8A	605	-1.89079	6.00493e-08	-0.447751	Mono_control
2927	chr10	75401519	75408982	1	ZNF503-AS2	475	-1.89061	0.0293971	-0.119111	CD8,CM_control
1920,04,01	chr1	183590876	183555563	2	NCF2	1920	-1.89035	0.00746637	-0.315241	CD8,N_treated
15061.8	chr20	50267486	50279795	1	SMIM25	532	-1.8902	1.42451e-07	-0.614019	NK_control
16531.4	chr3	49198428	49258104	1	CCDC36	399	-1.88994	0.000117306	-0.22372	NK_control
12656.6	chr19	51795163	51826189	1	FPR3	1360	-1.88992	9.51113e-05	-0.386577	NK_treated
12792.1	chr19	54617158	54637528	1	LILRB1	1496	-1.88984	0.00204686	-0.162737	CD8,N_control
16030	chr22	43212674	43213661	1	LOC105373051	459	-1.88969	0.0441958	-0.288003	CD8,N_treated
19503	chr5	170298227	170246237	2	LCP2	1010	-1.88955	0.000712343	-1.00331	B_control
14573	chr20	2296001	2341078	1	TGM3	44	-1.88951	0.000321077	-0.30597	CD4,M_control
1399.2	chr1	150720888	150698060	2	HORMAD1	1399	-1.8884	0.0276695	-0.192354	Mono_treated
8886	chr16	27453393	27447669	2	IL21R-AS1	401	-1.88756	6.93606e-10	-0.496768	Mono_control
13554.4	chr2	86808396	86784610	2	CD8A	605	-1.88723	0.000873992	-0.434486	Mono_treated
23296.1	chr9	72305430	72343210	1	LINC01504	319	-1.88658	6.40298e-05	-0.253375	CD8,N_control
7474,03,01	chr14	99271524	99169287	2	BCL11B	656	-1.88443	4.65886e-23	-1.01865	Mono_control
6361,01,01	chr13	30713478	30764426	1	ALOX5AP	102	-1.88441	2.60151e-05	-0.845407	CD8,N_treated
2124,05,01	chr1	209623510	209623444	2	MIR4260	2124	-1.88375	9.17454e-08	-0.434867	NK_control
16531	chr3	49198428	49258104	1	CCDC36	399	-1.88346	0.0268045	-0.208141	CD8,CM_treated
5491,01,01	chr12	52601538	52585589	2	KRT72	506	-1.88317	8.16539e-05	-0.121283	Mono_control
8886,01,01	chr16	27453393	27447669	2	IL21R-AS1	401	-1.8829	0.00564192	-0.759533	Mono_treated
6047,01,01	chr12	113426301	113392445	2	SDS	1062	-1.88188	0.000379419	-0.293268	CD8,CM_control
4556,01,01	chr11	85811159	85694224	2	SYTL2	1134	-1.88162	1.67599e-07	-0.543031	Mono_treated
3374,02,01	chr10	127892947	127877841	2	CLRN3	922	-1.88106	0.0252213	-0.17749	NK_treated
11412.2	chr19	3155175	3141576	2	LOC100996351	116	-1.8802	0.000796503	-0.358083	NK_treated
3939,02,01	chr11	47400970	47401042	1	MIR4487	517	-1.87979	0.0156793	-0.740888	CD8,CM_treated
10797	chr17	78278492	78261349	2	LINC01993	1311	-1.8796	2.19179e-05	-0.496612	NK_treated
13810.1	chr2	130729070	130730336	1	GPR148	861	-1.87889	0.0105577	-0.630014	Mono_treated
17948	chr4	73998779	73995642	2	CXCL5	414	-1.87888	0.00163587	-0.0748039	CD8,CM_control
1673.1	chr1	159826750	159837249	1	SLAMF8	1673	-1.87717	0.00147377	-0.28089	CD8,N_control
17779.6	chr4	40502119	40502040	2	MIR4802	245	-1.8766	2.72889e-09	-0.524226	NK_control
4769	chr11	116836117	116855729	1	APOA1-AS	1347	-1.87567	0.00060726	-0.265874	Mono_control
19436	chr5	157166264	157161846	2	FAM71B	943	-1.87524	1.92091e-15	-0.586857	Mono_control
11915	chr19	19170289	19145568	2	MEF2B	619	-1.87479	0.030132	-0.215291	Mono_treated
18468	chr4	185426249	185449826	1	C4orf47	934	-1.87242	0.0200756	-0.384528	Mono_treated
20188.1	chr6	37507348	37535616	1	LINC02520	533	-1.87242	5.78497e-05	-0.410075	Mono_treated
15444	chr21	38977774	38974429	2	LINC01700	200	-1.87209	0.000707974	-0.365431	CD8,CM_control
8753,01,01	chr16	11828845	11819829	2	BCAR4	268	-1.87186	0.0235466	-0.22268	CD8,N_control
4737	chr11	112961247	113278436	1	NCAM1	1315	-1.87137	0.0144719	-0.968296	B_control
4738	chr11	112963460	112959279	2	LOC101928847	1316	-1.87083	7.65162e-05	-0.244502	CD4,M_control
10687	chr17	74623738	74609887	2	CD300E	1201	-1.87078	0.000280199	-0.357238	CD4,M_control
9751	chr17	10198551	9910609	2	GAS7	265	-1.86971	1.21751e-14	-1.06985	CD4,M_control
6353	chr13	29926651	29918647	2	LINC00572	94	-1.8687	0.00736846	-0.140849	CD8,N_control
6212,01,01	chr12	128853427	128984968	1	GLT1D1	1227	-1.8659	5.55649e-11	-0.267161	CD8,N_control
14563.2	chr20	1491587	1470741	2	SIRPB2	34	-1.86554	0.00335064	-0.195638	NK_treated
927	chr1	67166400	67259979	1	IL23R	927	-1.8651	0.000247947	-0.274774	Mono_treated
14742	chr20	23421519	23374519	2	NAPB	213	-1.86502	0.00227837	-0.252209	Mono_treated
12781	chr19	54339150	54308915	2	LILRA4	1485	-1.86454	0.00238493	-0.161769	CD4,M_control
10685	chr17	74592283	74579365	2	CD300LD	1199	-1.86419	0.00106331	-0.207416	CD4,M_control
15789.1	chr22	30266840	30262829	2	OSM	218	-1.86303	0.000508183	-1.65823	CD8,N_treated
19836.1	chr6	26216692	26215159	2	HIST1H2BG	181	-1.86295	0.00158592	-0.836553	Mono_treated
4951,02,01	chr11	129815819	129860003	1	TMEM45B	1529	-1.86263	0.0396306	-0.229051	NK_treated
2126,02,01	chr1	209675420	209676388	1	G0S2	2126	-1.86246	0.0201817	-0.269803	CD8,N_control
14799.1	chr20	32052188	32101856	1	HCK	270	-1.86185	7.47263e-05	-0.330207	CD8,CM_control
18867	chr5	76623434	76615482	2	F2RL2	374	-1.86146	0.0108096	-0.26579	CD8,N_control
15771.2	chr22	29306582	29312785	1	GAS2L1	200	-1.8613	0.000127639	-0.299192	NK_control
3086	chr10	96720514	96593312	2	PIK3AP1	634	-1.86124	3.05512e-13	-0.772208	CD4,M_control
22524	chr8	71844468	71841549	2	MSC	444	-1.8608	0.00403158	-0.229137	CD8,N_control
9400,01,01	chr16	85918347	85918416	1	MIR6774	915	-1.86055	0.00563516	-0.798467	CD4,M_treated
24434	chrX	79170972	79172229	1	GPR174	471	-1.86036	1.27095e-09	-0.724912	Mono_control
2517	chr10	8053484	8050450	2	GATA3-AS1	65	-1.85995	1.28863e-09	-0.74868	Mono_control
12058	chr19	35449715	35451765	1	FFAR2	762	-1.85944	1.57014e-05	-0.821682	CD8,N_control
10973.2	chr18	9708165	9862551	1	RAB31	61	-1.85831	0.000720182	-0.585335	CD8,CM_treated
1673	chr1	159826750	159837249	1	SLAMF8	1673	-1.85649	0.00185518	-0.337736	CD4,M_control
10685.4	chr17	74592283	74579365	2	CD300LD	1199	-1.85647	0.0197466	-0.130059	NK_treated
10036.1	chr17	35880793	35871491	2	CCL5	550	-1.85579	3.96566e-10	-0.502943	CD8,N_control
12804	chr19	54874248	54890472	1	FCAR	1508	-1.85575	0.0204485	-0.177649	CD8,CM_control
6909,01,01	chr14	23035230	23016543	2	PSMB5	91	-1.85459	0.0486249	-0.0763591	NK_control
13849.4	chr2	137964020	138016364	1	HNMT	900	-1.8545	0.0245084	-0.21974	NK_treated
10953	chr18	6256747	6260934	1	L3MBTL4-AS1	41	-1.85403	0.0154485	-0.171815	CD8,CM_control
21598.1	chr7	100367530	100400099	1	PILRA	654	-1.85398	1.60219e-05	-0.423652	CD8,CM_control
22403.1	chr8	47260575	47736306	1	SPIDR	323	-1.85285	4.14194e-06	-1.07839	CD8,N_treated
22696	chr8	103141475	103132963	2	BAALC-AS2	616	-1.85263	0.00380479	-0.242419	CD4,M_control
10116	chr17	39868164	39877896	1	ZPBP2	630	-1.85079	0.00283632	-0.300865	Mono_control
8734	chr16	10694945	10627501	2	TEKT5	249	-1.8504	4.93314e-05	-0.20511	CD8,N_control
9298	chr16	72176878	72112157	2	PMFBP1	813	-1.85006	4.64323e-06	-0.272135	CD8,N_control
20307	chr6	46735693	46704201	2	PLA2G7	652	-1.84932	0.0132819	-0.120489	CD8,N_control
3009	chr10	88761406	88778242	1	LIPN	557	-1.84858	0.00407545	-0.101723	CD4,M_control
12447	chr19	47309874	47322066	1	C5AR1	1151	-1.84853	0.0378459	-0.36024	CD8,CM_control
10543.2	chr17	60091885	60083566	2	WFDC21P	1057	-1.84822	0.000453186	-0.244241	NK_control
4956	chr11	130159562	130210376	1	ST14	1534	-1.847	1.73864e-07	-0.276966	CD8,N_control
16110.4	chr22	50307627	50274979	2	PLXNB2	539	-1.84552	0.0177507	-0.301348	NK_treated
861.4	chr1	56645301	56494747	2	PLPP3	861	-1.84535	0.0351726	-0.326792	CD8,N_treated
21796	chr7	128241284	128257628	1	LEP	852	-1.84502	0.00820376	-0.189591	CD8,N_control
14543	chr20	462553	435480	2	TBC1D20	14	-1.84474	0.000414954	-0.244065	Mono_control
2863	chr10	70602775	70597348	2	PRF1	411	-1.84459	3.22618e-06	-0.620257	CD4,M_control
16802.1	chr3	98732236	98820997	1	ST3GAL6	670	-1.84399	5.97748e-05	-0.305702	CD8,CM_control
2506,01,01	chr10	6580419	6584299	1	PRKCQ-AS1	54	-1.8423	5.25409e-05	-0.302618	Mono_treated
14563.1	chr20	1491587	1470741	2	SIRPB2	34	-1.84188	3.03689e-05	-0.234775	NK_control
6256,01,01	chr12	133130473	133106817	2	ZNF891	1271	-1.84184	0.0280426	-0.184872	Mono_treated
22696.1	chr8	103141475	103132963	2	BAALC-AS2	616	-1.8402	0.00399102	-0.206894	CD8,N_control
20781	chr6	146598931	146594516	2	LOC101928661	1126	-1.83878	0.0393258	-0.268452	CD8,N_control
19747.1	chr6	12290363	12297194	1	EDN1	92	-1.8378	0.000240731	-0.368224	CD8,CM_treated
862	chr1	56645272	56579168	2	LOC101929935	862	-1.83772	0.000840114	-0.0944877	NK_control
15437.2	chr21	38157034	38307357	1	KCNJ15	193	-1.83767	0.000497069	-0.451725	CD8,CM_treated
18210	chr4	121697113	121667955	2	ANXA5	676	-1.83724	3.95717e-06	-0.349544	CD8,N_control
18577	chr5	10522084	10504996	2	LINC02213	84	-1.83708	0.012327	-0.123644	CD8,N_control
11877.1	chr19	18173162	18178117	1	IFI30	581	-1.83648	0.00605265	-0.7377	CD8,CM_treated
21080.8	chr7	20217404	20134655	2	MACC1	136	-1.83628	0.000355219	-0.412518	NK_treated
11460.3	chr19	4540474	4536409	2	LRG1	164	-1.83507	0.000135987	-0.129275	NK_control
8655	chr16	3065297	3082192	1	IL32	170	-1.83386	5.23104e-08	-0.289022	Mono_control
14799.4	chr20	32052188	32101856	1	HCK	270	-1.83317	0.0339256	-0.386958	CD8,N_treated
1299.1	chr1	119647773	119619422	2	ZNF697	1299	-1.83266	0.00278859	-0.134773	NK_control
8663,01,01	chr16	3256627	3242028	2	MEFV	178	-1.83203	0.0142052	-0.128994	CD8,CM_control
22259.1	chr8	24294040	24359018	1	ADAM28	179	-1.832	0.0019413	-0.266222	CD8,CM_treated
12761	chr19	53982307	53982397	1	MIR935	1465	-1.83112	0.0424763	-0.211179	CD8,CM_control
22858.2	chr8	141117278	141195808	1	DENND3	778	-1.8304	7.91331e-16	-1.02246	CD8,N_control
21201.2	chr7	35715034	35734887	1	LOC100506725	257	-1.83032	0.00124205	-0.483094	Mono_treated
21082.3	chr7	20217577	20221700	1	LOC100506098	138	-1.83019	0.000335847	-0.406181	CD8,N_control
12639	chr19	51417803	51410021	2	SIGLEC10	1343	-1.8299	6.49407e-05	-0.299721	CD8,N_control
11783.5	chr19	14778541	14732393	2	ADGRE2	487	-1.8296	0.00396171	-0.240388	NK_treated
3641	chr11	6926404	6984632	1	ZNF215	219	-1.82956	0.0296435	-0.0701795	CD8,CM_control
22547	chr8	75407942	75566843	1	HNF4G	467	-1.8285	0.0109291	-0.149667	CD8,CM_treated
24603	chrX	118727572	118794539	1	IL13RA1	640	-1.82845	0.000174326	-0.135477	CD8,N_control
15644	chr22	20129456	20148007	1	ZDHHC8	73	-1.82753	0.00090774	-0.234544	Mono_control
11632.2	chr19	10517931	10512742	2	S1PR5	336	-1.82672	0.0262455	-0.778548	CD8,N_treated
2842	chr10	69088106	69104811	1	SRGN	390	-1.82663	0.0110373	-0.819852	B_control
20920	chr6	168319754	168292830	2	DACT2	1265	-1.82651	0.0286334	-0.130569	Mono_treated
15506.1	chr21	43812567	43805758	2	AATBC	262	-1.82626	0.0285524	-0.520971	CD8,CM_treated
12057	chr19	35399511	35419385	1	LINC01531	761	-1.8249	6.40654e-06	-0.218967	CD8,N_control
18323.3	chr4	152100754	152104720	1	LINC02273	789	-1.82461	0.00136981	-0.605903	Mono_treated
17536	chr4	124480	163989	1	ZNF718	2	-1.82441	0.00698031	-0.538171	Mono_treated
1285	chr1	117605934	117628372	1	TENT5C	1285	-1.8234	2.53244e-19	-0.643252	Mono_control
11542.5	chr19	7669044	7670454	1	RETN	246	-1.82332	0.0243444	-0.310169	NK_treated
9588,04,01	chr17	4771884	4783213	1	TM4SF5	102	-1.82325	2.78033e-05	-0.197112	NK_control
7844,01,01	chr15	38565575	38488103	2	RASGRP1	176	-1.82316	6.06797e-09	-0.439945	Mono_treated
11813	chr19	15828961	15836320	1	UCA1	517	-1.82067	0.00821181	-0.46164	Mono_treated
9424	chr16	87765992	87698149	2	KLHDC4	939	-1.81912	3.46194e-11	-0.426338	Mono_control
10912.1	chr17	83079691	83095119	1	METRNL	1426	-1.81896	2.64145e-14	-0.742727	CD8,N_control
8663	chr16	3256627	3242028	2	MEFV	178	-1.81775	0.0307114	-0.10468	CD4,M_control
15444.1	chr21	38977774	38974429	2	LINC01700	200	-1.8156	1.45601e-06	-0.312014	CD8,N_control
11632.4	chr19	10517931	10512742	2	S1PR5	336	-1.81552	0.00519576	-0.609091	Mono_treated
18357.1	chr4	158173050	158124474	2	FAM198B	823	-1.81369	0.0103286	-0.190663	CD8,CM_control
14738.1	chr20	23132621	23125068	2	LINC00656	209	-1.8122	0.000730352	-0.448332	CD8,CM_control
17778.6	chr4	40630875	40423267	2	RBM47	244	-1.81049	5.40728e-05	-0.572742	NK_treated
15473	chr21	41715775	41711520	2	LINC00479	229	-1.81036	0.0169392	-0.109658	CD8,N_control
2123,05,01	chr1	209652466	209614870	2	LAMB3	2123	-1.81003	4.14139e-06	-0.255612	NK_control
17949	chr4	74038807	74036589	2	CXCL3	415	-1.80958	0.00662555	-0.256914	CD8,CM_control
14759	chr20	25082365	25070885	2	VSX1	230	-1.80919	0.0429275	-0.241813	Mono_treated
21254	chr7	44051766	44051829	1	MIR6837	310	-1.80884	0.0150135	-0.238541	CD8,CM_control
8337	chr15	82809628	82836108	1	WHAMM	669	-1.80882	0.00731987	-0.409923	Mono_treated
5722,02,01	chr12	66188879	66254622	1	IRAK3	737	-1.80701	0.0073938	-0.390887	CD8,CM_treated
1181	chr1	109910242	109930992	1	CSF1	1181	-1.80552	0.00848509	-0.417446	CD8,CM_treated
14572.8	chr20	2207217	2213151	1	LOC388780	43	-1.80519	0.000511456	-0.459032	NK_treated
19511.1	chr5	171387116	171411137	1	NPM1	1018	-1.80454	0.0374573	-0.425773	Mono_treated
1317	chr1	144461674	144421386	2	NBPF15	1317	-1.80434	0.000669845	-0.0843516	Mono_treated
19874	chr6	27831527	27831216	2	HIST1H4K	219	-1.80433	0.000149957	-0.510049	Mono_control
7919	chr15	42737126	42723559	2	CDAN1	251	-1.80399	0.00818838	-0.204921	Mono_control
11890.1	chr19	18397617	18391144	2	LRRC25	594	-1.80378	3.19304e-05	-0.425271	CD8,N_control
6229	chr12	131828393	131851783	1	MMP17	1244	-1.80203	0.00499767	-0.275943	CD8,CM_treated
2752,01,01	chr10	48656265	48446034	2	ARHGAP22	300	-1.80172	0.0108267	-0.643144	CD8,N_treated
10867	chr17	81804132	81814013	1	GCGR	1381	-1.80053	0.0154621	-0.235326	CD8,CM_control
8009,05,01	chr15	51622833	51447711	2	DMXL2	341	-1.80051	0.000262762	-0.485762	NK_treated
4085	chr11	60184666	60172014	2	MS4A6A	663	-1.80014	0.00199741	-0.182792	CD8,N_control
15874	chr22	36913628	36940449	1	CSF2RB	303	-1.7997	0.0267405	-0.260939	CD8,CM_treated
8443,03,01	chr15	94231538	94483952	1	MCTP2	775	-1.79891	5.58428e-05	-0.858045	CD8,N_treated
2726,04,01	chr10	45374176	45446119	1	ALOX5	274	-1.79784	0.00114605	-0.300437	NK_treated
17779	chr4	40502119	40502040	2	MIR4802	245	-1.79752	6.89862e-07	-0.722218	CD4,M_control
15176.2	chr20	62666724	62663019	2	SLCO4A1-AS1	647	-1.79722	5.0022e-06	-0.276463	NK_control
14572.7	chr20	2207217	2213151	1	LOC388780	43	-1.79692	1.88804e-06	-0.402037	NK_control
118.2	chr1	6466195	6461151	2	TNFRSF25	118	-1.79686	0.0136489	-0.224894	Mono_control
14573.3	chr20	2296001	2341078	1	TGM3	44	-1.79588	0.0317286	-0.375711	CD8,N_treated
148	chr1	9182004	9196284	1	LNCTAM34A	148	-1.79477	0.00216222	-0.267439	NK_treated
2863,03,01	chr10	70602775	70597348	2	PRF1	411	-1.79465	3.70644e-06	-0.607185	Mono_control
5656	chr12	57460135	57472262	1	GLI1	671	-1.79458	0.00122363	-0.475486	Mono_treated
10043	chr17	36017968	36013056	2	CCL23	557	-1.79428	0.0280332	-0.137523	CD8,N_control
18576	chr5	10502728	10493527	2	LINC02212	83	-1.79366	0.0378155	-0.139183	CD8,N_control
8071,01,01	chr15	60479178	60630637	1	RORA-AS1	403	-1.79271	1.56386e-17	-0.918028	Mono_control
5542	chr12	53990624	54030823	1	HOXC6	557	-1.79211	0.000112022	-0.204752	Mono_control
14370.4	chr2	227813842	227817564	1	CCL20	1421	-1.79173	1.06092e-06	-0.386451	NK_control
24193	chrX	47630305	47624213	2	CFP	230	-1.79122	0.0100631	-0.246498	CD4,M_control
8116	chr15	65133836	65117379	2	PDCD7	448	-1.79117	0.00207902	-0.22088	Mono_control
10687.3	chr17	74623738	74609887	2	CD300E	1201	-1.7902	0.0234334	-0.382434	CD8,N_treated
11542	chr19	7669044	7670454	1	RETN	246	-1.79012	0.000680755	-0.384575	CD8,CM_control
2204,01,01	chr1	221840666	221827666	2	LINC01655	2204	-1.78819	0.0100464	-0.558943	CD8,N_treated
12993.1	chr2	8583792	8559833	2	LINC01814	44	-1.78675	4.06268e-05	-0.629175	CD8,N_treated
9080	chr16	55655604	55706192	1	SLC6A2	595	-1.78573	0.0203776	-0.139392	NK_treated
8062,02,01	chr15	59171262	59171183	2	MIR2116	394	-1.78476	0.0132557	-0.249731	CD8,N_control
6893	chr14	22589269	22564905	2	DAD1	75	-1.78447	3.63735e-26	-0.899519	Mono_control
3086,03,01	chr10	96720514	96593312	2	PIK3AP1	634	-1.78419	5.92439e-05	-0.745445	CD8,N_treated
7130,02,01	chr14	55124110	55145413	1	LGALS3	312	-1.78387	3.93825e-07	-0.468485	CD8,N_control
15061.2	chr20	50267486	50279795	1	SMIM25	532	-1.78341	0.000244568	-0.474931	CD8,CM_control
14899	chr20	37693955	37872129	1	CTNNBL1	370	-1.78278	0.017418	-0.47281	CD8,N_treated
2124,01,01	chr1	209623510	209623444	2	MIR4260	2124	-1.78017	1.54237e-05	-0.34082	CD8,CM_control
4083	chr11	60056587	60071128	1	MS4A3	661	-1.77992	0.0372297	-0.0490442	CD8,CM_control
10650.1	chr17	70053429	70135608	1	KCNJ16	1164	-1.77991	0.0018775	-0.166767	NK_control
13629.2	chr2	100208254	100251484	1	LINC01104	680	-1.77953	0.0417182	-0.207687	NK_treated
8052,07,01	chr15	58138169	58185911	1	AQP9	384	-1.77934	0.0486162	-0.355819	NK_treated
14715	chr20	19886521	20002457	1	RIN2	186	-1.77934	0.0005295	-0.483205	CD8,CM_treated
2863,04,01	chr10	70602775	70597348	2	PRF1	411	-1.77909	0.0127276	-0.685344	Mono_treated
10141.2	chr17	40648508	40624962	2	SMARCE1	655	-1.77878	1.00535e-06	-0.47498	Mono_treated
12795.1	chr19	54724479	54736536	1	KIR3DL3	1499	-1.77722	1.29872e-06	-0.143018	CD8,N_control
17694	chr4	15969309	15960243	2	FGFBP2	160	-1.77643	0.00128475	-0.25301	CD4,M_control
8083	chr15	63121800	63142061	1	LACTB	415	-1.77628	0.0419356	-0.324115	CD8,CM_treated
23355.2	chr9	87497228	87708633	1	DAPK1	378	-1.77592	0.000720182	-0.499128	CD8,CM_treated
5053	chr12	6444867	6451718	1	CD27	68	-1.77565	0.0192455	-0.303124	Mono_control
6978,01,01	chr14	24609699	24606480	2	GZMH	160	-1.77492	0.000223503	-0.249298	CD8,N_control
8531,01,01	chr16	726954	722582	2	CCDC78	46	-1.77464	0.0011072	-0.195507	Mono_control
2155,01,01	chr1	212624474	212626778	1	FAM71A	2155	-1.77435	0.0351898	-0.586702	CD8,N_treated
13493.3	chr2	74833981	74893359	1	HK2	544	-1.77329	5.39074e-05	-0.611681	NK_treated
20216.1	chr6	41228324	41238882	1	TREML4	561	-1.77269	0.0178292	-0.248008	CD8,CM_treated
9587,02,01	chr17	4740015	4746119	1	ZMYND15	101	-1.77254	9.27363e-07	-0.360514	NK_control
23296	chr9	72305430	72343210	1	LINC01504	319	-1.77018	0.0124853	-0.328472	CD8,CM_treated
24079	chrX	22272943	22274461	1	CBLL2	116	-1.76939	0.0478111	-0.0516429	NK_control
18600	chr5	17387310	17378906	2	LINC02111	107	-1.76892	0.00177652	-0.216099	CD4,M_control
12646.3	chr19	51646889	51611503	2	SIGLEC5	1350	-1.7685	0.00452708	-0.233686	NK_control
13334.1	chr2	60391375	60359216	2	MIR4432HG	385	-1.76842	0.0358267	-0.159447	CD8,CM_control
14572.3	chr20	2207217	2213151	1	LOC388780	43	-1.76808	0.00562356	-0.41282	CD8,N_treated
2273	chr1	228458107	228460470	1	HIST3H2BB	2273	-1.7626	3.66967e-05	-0.650792	Mono_control
8500	chr16	275980	268301	2	RGS11	15	-1.76241	0.0219605	-0.19299	Mono_control
11114	chr18	44531697	44323436	2	LINC01478	202	-1.76239	0.0394323	-0.246473	CD8,N_treated
8736	chr16	10818794	10760919	2	TVP23A	251	-1.76221	0.007876	-0.280777	CD8,N_treated
5494,02,01	chr12	52652164	52644558	2	KRT2	509	-1.76178	0.00196726	-0.311421	Mono_treated
7592	chr14	101442076	101444315	1	LINC02314	774	-1.76106	0.00354693	-0.429381	Mono_control
19903	chr6	28863677	28859625	2	LINC01623	248	-1.76017	0.000168278	-0.668023	Mono_treated
5495,01,01	chr12	52680407	52674736	2	KRT1	510	-1.75983	0.0239213	-0.115376	Mono_treated
19749.1	chr6	13328544	13264861	2	TBC1D7-LOC100130357	94	-1.75975	0.0186357	-0.411955	CD8,N_treated
14799.8	chr20	32052188	32101856	1	HCK	270	-1.75962	0.000511456	-0.405053	NK_treated
20892	chr6	166236969	166256947	1	LOC101929297	1237	-1.75869	0.00085016	-0.326218	CD4,M_control
16110	chr22	50307627	50274979	2	PLXNB2	539	-1.75864	0.00872783	-0.230398	CD8,CM_control
17942.3	chr4	73740506	73743716	1	CXCL8	408	-1.75842	0.000174622	-0.48668	CD8,N_control
14799.2	chr20	32052188	32101856	1	HCK	270	-1.75776	0.0020722	-0.368553	CD8,CM_treated
3038	chr10	91409280	91514829	1	HECTD2	586	-1.75549	0.044264	-0.362209	Mono_treated
6814	chr13	114244505	114244561	1	MIR548AR	555	-1.75444	2.43065e-07	-0.246505	Mono_control
21771	chr7	123828983	123877478	1	HYAL4	827	-1.75434	0.0203878	-0.17486	NK_treated
2125,06,01	chr1	209724125	209661364	2	HSD11B1-AS1	2125	-1.75416	2.38574e-08	-0.314414	NK_control
2025,01,25	chr1	1214138	1211326	2	TNFRSF4	25	-1.75357	0.0016592	-0.322808	Mono_control
1462	chr1	152663396	152664659	1	LCE2D	1462	-1.75351	0.0390924	-0.112218	Mono_control
2589,03,01	chr10	19816239	20289856	1	PLXDC2	137	-1.75343	7.67588e-05	-0.644038	CD8,CM_treated
20750	chr6	139474596	139468995	2	LINC01625	1095	-1.75337	0.0495319	-0.278202	CD8,N_treated
13235.3	chr2	40611053	40097270	2	SLC8A1	286	-1.75283	9.42489e-06	-0.603104	NK_treated
8072	chr15	61229319	60488284	2	RORA	404	-1.75238	0.000247329	-1.66253	B_control
19750.6	chr6	13295586	13273391	2	LOC100130357	95	-1.75126	2.07286e-08	-0.358537	NK_control
11542.4	chr19	7669044	7670454	1	RETN	246	-1.75061	3.55819e-06	-0.396965	NK_control
8009,01,01	chr15	51622833	51447711	2	DMXL2	341	-1.74816	0.000436339	-0.496031	CD8,CM_treated
15061.3	chr20	50267486	50279795	1	SMIM25	532	-1.74666	0.0023285	-0.554052	CD8,CM_treated
22338.1	chr8	37554183	37421341	2	LINC01605	258	-1.74635	0.000184001	-0.414073	NK_treated
14894	chr20	37344685	37406050	1	SRC	365	-1.74561	0.00118819	-0.548683	CD4,M_treated
19170	chr5	136028895	136063818	1	TGFBI	677	-1.7445	4.91045e-07	-0.254503	CD8,N_control
17952	chr4	74308473	74315307	1	EPGN	418	-1.74359	0.0148123	-0.135296	CD8,CM_control
10684	chr17	74546143	74541108	2	CD300C	1198	-1.7429	0.00589927	-0.344717	CD4,M_control
12016	chr19	33302564	33299934	2	CEBPA	720	-1.74216	0.000928994	-0.271082	CD8,N_control
7593	chr14	101561351	101563452	1	DIO3	775	-1.74129	0.013738	-0.402299	Mono_control
3939,01,01	chr11	47400970	47401042	1	MIR4487	517	-1.74125	0.0149523	-0.471058	CD8,CM_control
11290	chr18	79964561	79970822	1	HSBP1L1	378	-1.74112	0.00845889	-0.189163	Mono_control
1955,01,01	chr1	192948257	192937300	2	LINC01032	1955	-1.74112	0.000590612	-0.312265	CD8,N_control
6148,01,01	chr12	122703343	122701293	2	HCAR2	1163	-1.74036	0.00544942	-0.224541	CD8,CM_control
10706.1	chr17	75087727	75106162	1	SLC16A5	1220	-1.74022	0.017854	-0.358095	NK_treated
5065,01,01	chr12	6647460	6638075	2	ACRBP	80	-1.74019	0.00747949	-0.11436	CD8,N_control
16744.1	chr3	72151257	72174332	1	LINC00870	612	-1.74016	0.0440778	-0.195555	CD8,CM_treated
23602.2	chr9	117704332	117716871	1	TLR4	625	-1.73886	0.000101838	-0.248998	CD8,N_control
22255.3	chr8	23528805	23575463	1	SLC25A37	175	-1.73845	0.000664284	-0.537569	NK_treated
21095	chr7	22563337	22573996	1	LOC100506178	151	-1.7384	0.0471697	-0.407371	CD8,CM_treated
4066,05,01	chr11	59212951	59208510	2	MPEG1	644	-1.73776	2.84192e-10	-0.492565	NK_control
9005,01,01	chr16	31355134	31382997	1	ITGAX	520	-1.73721	4.89172e-10	-0.466888	CD8,N_control
7263,01,01	chr14	71398337	71398407	1	SNORD56B	445	-1.73636	0.0140723	-0.715674	NK_treated
24382	chrX	71618517	71615916	2	CXCR3	419	-1.73564	1.42125e-05	-0.374452	Mono_control
2274	chr1	228457873	228456979	2	HIST3H2A	2274	-1.73531	5.24356e-06	-0.601104	Mono_control
2944,01,01	chr10	79347469	79355337	1	PPIF	492	-1.73514	0.0464396	-0.710765	CD8,N_treated
2760,01,01	chr10	49299193	49327487	1	C10orf71	308	-1.73389	0.0490786	-0.231123	CD8,N_treated
2196	chr1	220689845	220699157	1	C1orf115	2196	-1.73373	0.0419356	-0.186859	CD8,CM_treated
10973.4	chr18	9708165	9862551	1	RAB31	61	-1.73349	0.00917138	-0.509536	CD8,N_treated
5138	chr12	9607886	9594551	2	KLRB1	153	-1.73296	0.000826864	-0.266116	Mono_control
10973.1	chr18	9708165	9862551	1	RAB31	61	-1.73291	6.74991e-06	-0.608652	CD8,CM_control
20457	chr6	83512538	83525704	1	PRSS35	802	-1.73239	0.00435053	-0.131688	CD8,N_control
12150	chr19	38256591	38251237	2	PPP1R14A	854	-1.73223	0.00676347	-0.17232	CD8,CM_control
7107	chr14	52267713	52276724	1	PTGDR	289	-1.73194	5.78543e-06	-0.41999	CD8,N_control
14029	chr2	176637931	176629589	2	LINC01116	1080	-1.73193	0.0339401	-0.187312	CD8,N_control
13645	chr2	101962056	101987167	1	LINC01127	696	-1.73142	0.00751047	-0.217158	CD4,M_control
2036	chr1	203186749	203178931	2	CHI3L1	2036	-1.73033	0.0452613	-0.111303	CD8,N_control
13378	chr2	66433470	66426735	2	MEIS1-AS3	429	-1.73017	0.0362097	-0.0828227	CD8,N_control
20595.2	chr6	113650074	113623535	2	LINC02541	940	-1.72945	0.000165249	-0.309236	CD8,N_control
14394.1	chr2	231395543	231401164	1	B3GNT7	1445	-1.72916	8.84575e-05	-0.565267	CD8,N_control
20071	chr6	32439842	32445046	1	HLA-DRA	416	-1.72852	5.74739e-05	-0.510259	CD8,N_control
18080	chr4	95840019	95841474	1	PDHA2	546	-1.72841	0.0243207	-0.29248	Mono_treated
2403,06,01	chr1	247416156	247449108	1	NLRP3	2403	-1.72771	5.78451e-06	-0.554506	NK_treated
5157,01,01	chr12	10170542	10191801	1	TMEM52B	172	-1.72687	0.000121705	-0.314779	CD8,CM_control
20596.4	chr6	113857362	113863471	1	MARCKS	941	-1.72598	0.000875522	-0.466362	NK_treated
12870	chr19	56507843	56530221	1	ZNF471	1574	-1.72594	0.0381655	-0.0940333	CD8,CM_control
3086,02,01	chr10	96720514	96593312	2	PIK3AP1	634	-1.72585	1.51213e-13	-0.642177	CD8,N_control
11409.1	chr19	3063107	3052910	2	AES	113	-1.72544	0.01044	-0.24798	Mono_control
8054	chr15	58498735	58434890	2	LIPC-AS1	386	-1.72496	0.00563516	-0.42032	CD4,M_treated
22244.2	chr8	23068229	23083619	1	LOC286059	164	-1.72457	0.00204885	-0.441368	NK_treated
9195	chr16	67393535	67389809	2	TPPP3	710	-1.72446	0.0195192	-0.233795	CD4,M_control
12053.3	chr19	35319261	35347355	1	CD22	757	-1.72318	6.51622e-05	-0.28262	NK_control
23356.4	chr9	87725519	87731393	1	CTSL	379	-1.72285	2.55607e-06	-0.422769	NK_control
24683	chrX	132667642	132669888	1	HS6ST2-AS1	720	-1.72269	0.0464221	-0.157358	CD8,N_control
4023,01,01	chr11	57424059	57386794	2	PRG2	601	-1.72225	9.79724e-06	-0.351554	CD8,N_control
8655,01,01	chr16	3065297	3082192	1	IL32	170	-1.72211	0.00534907	-0.344163	Mono_treated
17359	chr3	183253244	183296311	1	B3GNT5	1227	-1.72119	0.000610371	-0.682385	CD4,M_treated
18598.2	chr5	17065598	17276843	1	BASP1	105	-1.72105	0.00509097	-0.40591	CD8,CM_treated
8398,01,01	chr15	89815401	89784889	2	ANPEP	730	-1.7209	0.000291563	-0.174503	CD8,CM_control
17423	chr3	186807058	186789880	2	RFC4	1291	-1.72074	0.0224583	-0.188982	Mono_control
10044.1	chr17	36064280	36072032	1	CCL18	558	-1.72064	2.26558e-07	-0.35309	CD8,N_control
15891.1	chr22	37582616	37570246	2	LGALS2	320	-1.72018	0.0381414	-0.255955	NK_treated
2126	chr1	209675420	209676388	1	G0S2	2126	-1.72001	0.00225141	-0.376158	CD8,CM_control
8737,01,01	chr16	10877198	10932281	1	CIITA	252	-1.71949	0.00782098	-0.41659	CD8,N_treated
22370	chr8	39934614	40016391	1	IDO2	290	-1.71949	0.0151092	-0.172399	CD4,M_control
6977	chr14	24576260	24573522	2	CTSG	159	-1.71931	0.00383832	-0.15931	CD8,N_control
10036.2	chr17	35880793	35871491	2	CCL5	550	-1.71907	0.00562356	-0.421819	CD8,N_treated
2741	chr10	47300386	47313547	1	GDF10	289	-1.71759	0.0267405	-0.258459	CD8,CM_treated
3482	chr11	1571920	1554044	2	DUSP8	60	-1.71759	3.5491e-05	-0.418301	Mono_control
22369	chr8	39902275	39928444	1	IDO1	289	-1.71742	0.00354983	-0.101199	CD8,CM_control
4531	chr11	78418348	78215297	2	GAB2	1109	-1.71684	0.000141722	-0.579696	CD8,CM_treated
23820.1	chr9	133376166	133361449	2	SURF4	843	-1.71676	2.49084e-05	-0.271126	Mono_control
18595.1	chr5	16617058	16473038	2	RETREG1	102	-1.71506	0.0164224	-0.245518	NK_treated
2589,04,01	chr10	19816239	20289856	1	PLXDC2	137	-1.71431	5.69853e-05	-0.701636	CD8,N_treated
5162	chr12	10410146	10372353	2	KLRC4-KLRK1	177	-1.71312	3.37457e-05	-0.3107	CD4,M_control
3492,02,01	chr11	1763992	1747806	2	CTSD	70	-1.71159	0.00762482	-0.487205	CD8,N_treated
12842	chr19	55580845	55576770	2	ZNF579	1546	-1.71137	0.0249565	-0.157437	Mono_treated
861.8	chr1	56645301	56494747	2	PLPP3	861	-1.71112	0.00251	-0.362402	NK_treated
21918.3	chr7	141907813	142106747	1	MGAM	974	-1.71097	0.00979873	-0.301964	CD8,N_treated
23356.5	chr9	87725519	87731393	1	CTSL	379	-1.71096	0.000141441	-0.424797	NK_treated
20595.1	chr6	113650074	113623535	2	LINC02541	940	-1.71027	0.00481104	-0.368228	CD8,CM_treated
2086,02,01	chr1	206023909	206009264	2	CTSE	2086	-1.70886	0.00531266	-0.196864	CD8,N_control
14572.2	chr20	2207217	2213151	1	LOC388780	43	-1.70879	1.0835e-07	-0.392071	CD8,N_control
16531.1	chr3	49198428	49258104	1	CCDC36	399	-1.70808	0.000288081	-0.232369	CD8,N_control
14270.2	chr2	217900628	217900513	2	MIR6809	1321	-1.70662	4.1226e-05	-0.631318	CD8,N_control
9511,04,01	chr17	1628886	1569267	2	SLC43A2	25	-1.7066	1.55737e-09	-0.615426	CD8,N_control
14715.1	chr20	19886521	20002457	1	RIN2	186	-1.70616	2.76805e-10	-0.490973	CD8,N_control
13934.1	chr2	164687777	164687643	2	SNORA70F	985	-1.70585	0.00096797	-0.251169	NK_control
16215.2	chr3	12287368	12434356	1	PPARG	83	-1.70562	0.000193158	-0.515398	CD8,CM_treated
8062	chr15	59171262	59171183	2	MIR2116	394	-1.70455	0.00290606	-0.311743	CD4,M_control
4090	chr11	60378530	60417756	1	MS4A14	668	-1.70434	0.0295141	-0.246284	CD4,M_control
8200	chr15	72686179	72738476	1	BBS4	532	-1.70408	0.0315056	-0.114226	CD8,N_control
3255	chr10	112823490	112827726	1	LOC103344931	803	-1.70407	1.81356e-05	-0.380023	CD8,N_control
23432	chr9	96027960	96019732	2	LINC00092	455	-1.70362	0.0126162	-0.353221	CD4,M_control
2726,02,01	chr10	45374176	45446119	1	ALOX5	274	-1.70349	1.57755e-05	-0.327648	CD8,N_control
861.2	chr1	56645301	56494747	2	PLPP3	861	-1.70342	0.00381377	-0.267593	CD8,CM_treated
3621,01,01	chr11	6419414	6395124	2	APBB1	199	-1.70258	0.0483404	-0.192358	Mono_control
8442	chr15	94107938	93905405	2	LINC01581	774	-1.7025	5.23957e-06	-0.400232	CD8,N_control
20639.1	chr6	122779475	122784074	1	FABP7	984	-1.70186	0.0412281	-0.106024	CD8,N_control
14272.1	chr2	218125289	218137253	1	CXCR2	1323	-1.70167	0.000671231	-0.248134	CD8,N_control
1284	chr1	117605770	117596832	2	LOC100996263	1284	-1.70108	7.19958e-06	-0.483218	Mono_control
15665	chr22	21009808	21028830	1	P2RX6	94	-1.70078	0.00688165	-0.208159	Mono_treated
13751.1	chr2	118942166	118994660	1	MARCO	802	-1.70047	0.000123749	-0.282693	CD8,CM_control
15061	chr20	50267486	50279795	1	SMIM25	532	-1.70009	0.00201905	-0.513561	CD4,M_control
17442.1	chr3	188947639	188941715	2	TPRG1-AS1	1310	-1.69912	0.000447587	-0.289369	CD8,N_control
23327	chr9	81689305	81583683	2	TLE1	350	-1.69831	4.79606e-06	-0.316277	CD4,M_control
9758	chr17	10657309	10628526	2	MYH3	272	-1.69798	0.000380507	-0.211519	CD8,N_control
10347	chr17	46193576	46196721	1	KANSL1-AS1	861	-1.69711	0.0266489	-1.54541	GMP_treated
2124	chr1	209623510	209623444	2	MIR4260	2124	-1.69709	0.000285801	-0.442964	CD4,M_control
10070	chr17	37924415	37935365	1	TBC1D3	584	-1.69701	0.00215609	-0.114868	CD8,N_control
24006.1	chrX	12906620	12923169	1	TLR8	43	-1.69681	0.00884977	-0.147888	NK_control
5556	chr12	54301121	54292111	2	NFE2	571	-1.69605	0.0100259	-0.381177	NK_treated
6762,05,01	chr13	110508179	110502575	2	COL4A2-AS1	503	-1.69444	0.0182285	-0.137864	NK_treated
3650	chr11	7677222	7665100	2	CYB5R2	228	-1.69418	0.0244886	-0.139261	CD8,N_control
6434	chr13	41568395	41568286	2	MIR5006	175	-1.69211	0.0494144	-0.335866	CD8,CM_treated
19340	chr5	147510056	147390811	2	DPYSL3	847	-1.68887	0.0370522	-0.16764	CD4,M_control
5232,02,01	chr12	14973022	14981865	1	PDE6H	247	-1.68882	0.003164	-0.179902	NK_control
3938	chr11	47378576	47354860	2	SPI1	516	-1.68862	0.00140146	-0.304655	CD8,CM_control
12653.3	chr19	51723994	51713112	2	HAS1	1357	-1.68828	0.00620817	-0.0957988	NK_treated
5617	chr12	56258391	56237807	2	ANKRD52	632	-1.68801	0.0449153	-0.117116	Mono_control
13859	chr2	144566435	144579434	1	LINC01412	910	-1.6871	5.64335e-06	-0.253683	CD4,M_control
5202	chr12	12562383	12474210	2	DUSP16	217	-1.68596	0.0192243	-0.484574	B_control
19835.1	chr6	26216975	26217483	1	HIST1H2AE	180	-1.68476	0.0035101	-0.897917	Mono_treated
13708	chr2	111495086	111429309	2	MIR4435-2HG	759	-1.68474	0.0146612	-0.0247556	CD8,N_control
22815.3	chr8	128150116	128150188	1	MIR1208	735	-1.68398	0.0116464	-0.956409	CD8,N_treated
12448.1	chr19	47332147	47347327	1	C5AR2	1152	-1.6837	0.00777546	-0.121139	CD8,N_control
861.7	chr1	56645301	56494747	2	PLPP3	861	-1.68363	1.29879e-06	-0.263441	NK_control
20591	chr6	112087599	112102790	1	FAM229B	936	-1.68283	0.001019	-0.40572	Mono_treated
13658.1	chr2	104510509	104488458	2	LINC01103	709	-1.68278	0.0038575	-0.0989653	NK_control
12636.2	chr19	51372715	51371606	2	NKG7	1340	-1.68248	0.0035496	-0.391141	CD8,N_control
19571	chr5	176899332	176880869	2	HK3	1078	-1.68223	0.0200806	-0.155348	CD8,CM_control
18488.1	chr4	189659605	189661486	1	LINC01262	954	-1.68163	0.00723083	-0.217563	CD8,CM_control
1955	chr1	192948257	192937300	2	LINC01032	1955	-1.68103	0.0113472	-0.355693	CD4,M_control
4793,02,01	chr11	118342744	118338954	2	CD3D	1371	-1.6803	0.0282847	-0.370226	Mono_treated
6755	chr13	109728282	109730007	1	LINC00676	496	-1.67975	0.0265752	-0.303878	CD8,CM_treated
3499	chr11	1919562	1938706	1	TNNT3	77	-1.67953	0.0221987	-0.208703	NK_treated
11460	chr19	4540474	4536409	2	LRG1	164	-1.67929	0.00487467	-0.20666	CD8,N_control
11689	chr19	12052967	12017888	2	ZNF878	393	-1.67924	0.0194407	-0.12082	CD8,CM_control
17778.5	chr4	40630875	40423267	2	RBM47	244	-1.67889	5.57209e-10	-0.579996	NK_control
7611	chr14	103123442	103137439	1	TNFAIP2	793	-1.67819	3.78734e-05	-0.347849	CD8,N_control
24140.1	chrX	39327362	39304956	2	LINC01281	177	-1.67759	0.0199809	-0.126835	Mono_control
17109	chr3	138347648	138405534	1	MRAS	977	-1.67734	0.0350938	-0.258617	CD4,M_control
17174	chr3	149473974	149503281	1	TM4SF4	1042	-1.67705	0.0012156	-0.216096	CD4,M_control
20695	chr6	132763459	132743870	2	VNN2	1040	-1.67632	0.0497531	-0.144205	CD4,M_control
4363,01,01	chr11	67415361	67425607	1	CARNS1	941	-1.67621	9.95749e-05	-0.312538	Mono_control
2235	chr1	225924278	225886282	2	LEFTY1	2235	-1.67613	0.000485218	-0.264627	Mono_control
6922,01,01	chr14	23352912	23346306	2	SLC22A17	104	-1.67487	0.0380021	-0.153937	Mono_control
21254.3	chr7	44051766	44051829	1	MIR6837	310	-1.67264	1.95303e-05	-0.320167	NK_control
20027	chr6	31765588	31764310	2	SAPCD1-AS1	372	-1.67261	0.0268036	-0.222699	CD8,N_control
22435.1	chr8	55879813	56014168	1	LYN	355	-1.67211	0.000142116	-0.974194	CD4,M_treated
6604	chr13	76948497	76958642	1	ACOD1	345	-1.67161	0.0419026	-0.276256	CD8,CM_treated
12024	chr19	34396315	34426168	1	PDCD2L	728	-1.67067	0.0374788	-0.166564	Mono_control
146	chr1	9182392	9148011	2	MIR34AHG	146	-1.67058	0.0445004	-0.192431	CD8,CM_control
11888	chr19	18382170	18389176	1	GDF15	592	-1.67051	6.96831e-05	-0.319483	CD8,N_control
20216.2	chr6	41228324	41238882	1	TREML4	561	-1.67007	0.000145569	-0.163281	CD8,N_control
2115,01,01	chr1	207801956	207801845	2	MIR29C	2115	-1.6698	0.0219376	-0.149051	NK_control
14527.4	chr2	241869600	241873823	1	RTP5	1578	-1.66859	0.00875535	-0.261151	Mono_control
21152	chr7	28180322	28243917	1	JAZF1-AS1	208	-1.66845	5.64335e-06	-0.338033	CD4,M_control
5221,01,01	chr12	14567750	14619755	1	PLBD1-AS1	236	-1.66844	0.0243105	-0.1706	NK_treated
1269	chr1	116571039	116514535	2	CD58	1269	-1.66763	2.61981e-13	-0.699613	CD8,N_control
24130	chrX	37780011	37813461	1	CYBB	167	-1.66746	0.00258522	-0.201571	CD4,M_control
14922	chr20	38805705	38923024	1	PPP1R16B	393	-1.66707	4.0769e-22	-0.753342	Mono_control
9006	chr16	31393312	31426505	1	ITGAD	521	-1.66642	0.0153412	-0.204244	CD4,M_control
18884.2	chr5	78770021	78485215	2	LHFPL2	391	-1.66502	0.000723969	-0.689478	NK_treated
19878	chr6	27867529	27866849	2	HIST1H1B	223	-1.66418	0.00391498	-0.745163	Mono_treated
18459	chr4	184899454	184893871	2	LINC01093	925	-1.66414	0.00280933	-0.306287	CD4,M_control
22071.2	chr7	157574422	157574336	2	MIR153-2	1127	-1.66345	0.00917498	-0.632759	Mono_control
1942	chr1	186680427	186671791	2	PTGS2	1942	-1.66284	0.01671	-0.201432	CD4,M_control
9588,05,01	chr17	4771884	4783213	1	TM4SF5	102	-1.66156	0.0051899	-0.180484	NK_treated
13272	chr2	46580238	46568256	2	LOC100506142	323	-1.6602	0.0074182	-0.138275	CD8,N_control
9365	chr16	82773319	82829638	1	LOC101928446	880	-1.65959	0.00159267	-0.173356	CD8,N_control
2953	chr10	79982614	79937740	2	SFTPD	501	-1.65952	0.0388417	-0.146504	NK_treated
19162.1	chr5	135452399	135444218	2	TIFAB	669	-1.65948	0.000968946	-0.311941	NK_control
12450	chr19	47419523	47403124	2	MEIS3	1154	-1.65943	0.0191133	-0.27165	NK_treated
7464	chr14	96363452	96387288	1	GSKIP	646	-1.65941	0.0220805	-0.174222	Mono_control
11144	chr18	49049768	49049687	2	MIR4744	232	-1.65938	0.000653896	-0.36035	CD8,N_control
11550	chr19	7874379	7868719	2	PRR36	254	-1.65731	0.0125939	-0.401988	Mono_control
6345	chr13	28495128	28300344	2	FLT1	86	-1.65725	0.0419894	-0.594374	CD4,M_treated
17943.1	chr4	73836497	73849064	1	CXCL6	409	-1.65714	0.00109374	-0.135283	CD8,N_control
21918.1	chr7	141907813	142106747	1	MGAM	974	-1.65591	0.000720182	-0.31953	CD8,CM_treated
18898.1	chr5	80319975	80321842	1	SPZ1	405	-1.65588	0.00736156	-0.341862	NK_treated
23377	chr9	90643104	90609832	2	DIRAS2	400	-1.6545	0.0312117	-0.152327	CD4,M_control
7628	chr14	104085679	104115581	1	ASPG	810	-1.65416	0.0384847	-0.352636	Mono_control
9212	chr16	67842082	67844195	1	THAP11	727	-1.65387	0.0250888	-0.641025	Mono_treated
21082.8	chr7	20217577	20221700	1	LOC100506098	138	-1.65364	0.000319307	-0.65047	NK_treated
1635	chr1	157820105	157794403	2	FCRL1	1635	-1.65338	0.0376245	-0.102221	CD4,M_control
19703.1	chr6	5458075	5451683	2	LOC101927972	48	-1.65283	0.0006434	-0.187973	Mono_control
3071,01,01	chr10	95291024	95237572	2	PDLIM1	619	-1.65279	0.00884109	-0.196627	CD8,N_control
9751,03,01	chr17	10198551	9910609	2	GAS7	265	-1.65268	0.000107713	-0.940096	CD8,N_treated
21438.1	chr7	77416673	77425443	1	LOC101927243	494	-1.65222	0.0273757	-0.41181	CD8,N_treated
119	chr1	6520061	6466092	2	PLEKHG5	119	-1.65218	0.0321805	-0.275772	Mono_treated
22991	chr9	2717502	2730037	1	KCNV2	14	-1.65181	0.0379056	-0.080167	CD8,N_control
19758.2	chr6	14117256	14136918	1	CD83	103	-1.65114	0.00275046	-0.791753	CD8,N_treated
7618	chr14	103562831	103556544	2	BAG5	800	-1.6511	0.0436995	-0.244265	Mono_control
22643	chr8	95072996	95072911	2	MIR3150B	563	-1.65078	8.08651e-05	-0.308326	CD8,N_control
18729	chr5	55022671	54977864	2	ESM1	236	-1.65058	0.0321937	-0.208315	Mono_treated
22267	chr8	25345402	25345474	1	MIR6876	187	-1.64973	0.000844429	-0.349033	CD8,N_control
6629	chr13	80340951	80335976	2	SPRY2	370	-1.64931	0.00753007	-0.426046	CD4,M_control
19071.1	chr5	124748807	124636913	2	ZNF608	578	-1.64871	1.60427e-05	-0.316967	CD8,CM_control
17942.7	chr4	73740506	73743716	1	CXCL8	408	-1.6487	3.61591e-08	-0.49721	NK_control
6602	chr13	75876886	75881127	1	LMO7DN-IT1	343	-1.64859	0.0444771	-0.164746	Mono_treated
11889	chr19	18386562	18386634	1	MIR3189	593	-1.64857	0.02139	-0.304204	CD8,N_control
3696,05,01	chr11	10611689	10556966	2	LYVE1	274	-1.64747	0.0264926	-0.20027	NK_treated
18275	chr4	141332618	141319450	2	LINC02432	741	-1.64702	0.0463326	-0.235464	CD8,CM_control
7149	chr14	58200080	58235636	1	ACTR10	331	-1.64548	0.00201236	-0.153501	Mono_control
10807	chr17	78903217	78870910	2	CEP295NL	1321	-1.64413	0.0136813	-0.430258	CD8,CM_treated
16951	chr3	122325244	122341972	1	CSTA	819	-1.64341	0.0201968	-0.100271	CD8,N_control
1659.3	chr1	158930796	158977054	1	PYHIN1	1659	-1.64308	0.0190299	-0.216713	Mono_treated
1623	chr1	156815640	156881850	1	NTRK1	1623	-1.64255	1.08075e-10	-0.396782	Mono_control
7825,01,01	chr15	34528371	34382069	2	MIR1233-1	157	-1.642	0.0134015	-0.204132	Mono_treated
1641.6	chr1	158289786	158293630	1	CD1C	1641	-1.64095	0.00583777	-0.199094	NK_control
3938,02,01	chr11	47378576	47354860	2	SPI1	516	-1.64063	0.0149519	-0.253461	CD8,N_treated
4066,03,01	chr11	59212951	59208510	2	MPEG1	644	-1.64012	1.67762e-05	-0.39776	CD8,N_control
12273	chr19	41883161	41930150	1	ARHGEF1	977	-1.63976	3.56567e-06	-0.64643	Mono_control
1641.3	chr1	158289786	158293630	1	CD1C	1641	-1.63974	0.00117197	-0.243028	CD8,N_control
9588,01,01	chr17	4771884	4783213	1	TM4SF5	102	-1.63933	0.0017643	-0.229913	CD8,N_control
2652	chr10	29545097	29545004	2	MIR604	200	-1.63932	0.011282	-0.120246	CD8,N_control
10977	chr18	10454628	10489948	1	APCDD1	65	-1.63925	0.0329837	-0.203061	CD8,CM_control
8071	chr15	60479178	60630637	1	RORA-AS1	403	-1.6387	0.015494	-0.886371	B_control
15382	chr21	33057829	33064983	1	LINC00945	138	-1.63811	0.0292098	-0.272726	CD4,M_control
21926.1	chr7	142749468	142763997	1	PRSS1	982	-1.63784	8.35238e-08	-0.332563	Mono_treated
14597	chr20	3106913	3150867	1	UBOX5-AS1	68	-1.6375	0.0422716	-0.171025	CD8,CM_treated
6048,02,01	chr12	113422237	113438276	1	SDSL	1063	-1.63637	0.0419356	-0.320876	CD8,CM_treated
2204	chr1	221840666	221827666	2	LINC01655	2204	-1.63635	2.85832e-06	-0.457817	CD8,N_control
5548,01,01	chr12	54016931	54056030	1	HOXC4	563	-1.63611	0.0284709	-0.150244	Mono_treated
528.1	chr1	32251239	32286165	1	LCK	528	-1.63584	0.000595589	-0.317073	Mono_treated
7472,01,01	chr14	97978124	97925610	2	LINC01550	654	-1.63564	0.000577882	-0.230163	Mono_treated
2752	chr10	48656265	48446034	2	ARHGAP22	300	-1.6338	0.00492201	-0.518901	CD8,CM_treated
17442.4	chr3	188947639	188941715	2	TPRG1-AS1	1310	-1.63318	0.000197555	-0.400973	NK_control
21290	chr7	47621939	47629893	1	LINC01447	346	-1.63311	0.0494033	-0.163734	CD8,CM_treated
11067	chr18	31376777	31414912	1	DSG4	155	-1.6329	0.0141427	-0.0924365	CD8,CM_control
17047.4	chr3	129528640	129535169	1	RHO	915	-1.63284	0.0282271	-0.131773	NK_control
16230.1	chr3	13880121	13816258	2	WNT7A	98	-1.63232	0.0339947	-0.351006	Mono_treated
18869.1	chr5	76716043	76735781	1	F2R	376	-1.63135	6.79879e-05	-0.509018	Mono_control
3615	chr11	6205566	6211132	1	C11orf42	193	-1.63053	0.00574535	-0.202383	CD4,M_control
17779.7	chr4	40502119	40502040	2	MIR4802	245	-1.62883	0.000704948	-0.439221	NK_treated
4088,02,01	chr11	60334831	60396596	1	MS4A6E	666	-1.62859	2.90697e-08	-0.310185	CD8,N_control
12326	chr19	43781257	43766533	2	KCNN4	1030	-1.62838	0.00251581	-0.473374	NK_treated
7404,02,01	chr14	91947987	91869412	2	FBLN5	586	-1.62755	0.0131992	-0.504189	Mono_treated
8443	chr15	94231538	94483952	1	MCTP2	775	-1.62709	8.06199e-11	-0.795607	CD4,M_control
9399	chr16	85898803	85922609	1	IRF8	914	-1.62642	0.000332827	-0.38429	CD4,M_control
14572	chr20	2207217	2213151	1	LOC388780	43	-1.62627	0.0394482	-0.296	CD4,M_control
18508	chr5	612272	653553	1	CEP72	15	-1.62597	0.033587	-0.150313	NK_treated
10367.1	chr17	47733244	47746119	1	TBX21	881	-1.62581	2.84879e-06	-0.46578	Mono_control
4983	chr11	134411918	134378504	2	B3GAT1	1561	-1.62446	0.00167618	-0.17244	Mono_control
20309.1	chr6	46793390	46839782	1	MEP1A	654	-1.62397	0.0479684	-0.132887	CD8,CM_treated
12781.1	chr19	54339150	54308915	2	LILRA4	1485	-1.62384	0.00487993	-0.212508	CD8,CM_control
12647.1	chr19	51646801	51642553	2	SIGLEC14	1351	-1.62273	0.0011242	-0.246448	CD8,CM_control
5159,02,01	chr12	10226058	10329600	1	KLRD1	174	-1.62262	3.36329e-08	-0.446804	CD8,N_control
17485	chr3	195134580	195134506	2	MIR3137	1353	-1.62246	0.00286014	-0.306835	CD8,N_control
10912	chr17	83079691	83095119	1	METRNL	1426	-1.62195	2.25348e-08	-0.697195	CD4,M_control
5402	chr12	48852842	48829764	2	DDX23	417	-1.62145	0.00301192	-0.320438	Mono_control
2275	chr1	228462074	228462152	1	MIR4666A	2275	-1.62139	1.21056e-06	-0.940189	Mono_control
12638.1	chr19	51390574	51388289	2	C19orf84	1342	-1.62126	0.0217548	-0.93185	CD8,N_treated
8974	chr16	30740381	30744281	1	TMEM265	489	-1.62121	0.0152873	-0.211937	CD4,M_control
7107,01,01	chr14	52267713	52276724	1	PTGDR	289	-1.62104	8.64181e-05	-0.38668	Mono_control
6762,01,01	chr13	110508179	110502575	2	COL4A2-AS1	503	-1.62086	0.000364386	-0.18102	CD8,N_control
20308.2	chr6	46746917	46759506	1	ANKRD66	653	-1.62051	0.000902624	-0.0914786	CD8,N_control
17174.2	chr3	149473974	149503281	1	TM4SF4	1042	-1.61978	1.85675e-05	-0.231499	CD8,N_control
283	chr1	17539835	17697874	1	ARHGEF10L	283	-1.61886	0.00535199	-0.412111	CD8,CM_treated
14635	chr20	5510002	5507875	2	LINC01729	106	-1.61879	0.00987007	-0.216602	CD8,CM_control
2186	chr1	219958647	219685427	2	SLC30A10	2186	-1.61843	0.0474165	-0.275508	NK_treated
12247	chr19	41114432	41128254	1	CYP2F1	951	-1.61792	0.00923	-0.405755	Mono_control
21449.1	chr7	80369575	80679277	1	CD36	505	-1.61754	0.00933684	-0.305035	NK_treated
10387.1	chr17	48460370	48466040	1	LOC101927166	901	-1.61747	2.00779e-06	-0.529472	Mono_treated
3343,03,01	chr10	124093607	124007666	2	CHST15	891	-1.61705	1.9706e-08	-0.482507	CD8,N_control
12646	chr19	51646889	51611503	2	SIGLEC5	1350	-1.61638	0.0071405	-0.22846	CD8,N_control
2102	chr1	206946466	206928518	2	PIGR	2102	-1.61581	0.00076591	-0.230033	CD8,N_control
23848	chr9	134917963	134905890	2	FCN1	871	-1.6155	0.0304708	-0.27128	CD4,M_control
2404	chr1	247451982	247451029	2	OR2B11	2404	-1.61538	0.0135929	-0.238128	CD4,M_control
3374,01,01	chr10	127892947	127877841	2	CLRN3	922	-1.61489	0.000676247	-0.232603	CD8,N_control
1920,03,01	chr1	183590876	183555563	2	NCF2	1920	-1.6146	2.66241e-08	-0.334436	CD8,N_control
10990	chr18	12307669	12344320	1	TUBB6	78	-1.61385	0.0162093	-0.157963	CD8,N_control
17780	chr4	40749897	40809985	1	NSUN7	246	-1.61318	0.00278881	-0.147756	NK_treated
15032.3	chr20	47786616	47656912	2	SULF2	503	-1.61312	0.000321204	-0.490597	NK_treated
22207	chr8	20183206	20144855	2	SLC18A1	127	-1.61311	0.0289293	-0.228779	CD4,M_control
4556	chr11	85811159	85694224	2	SYTL2	1134	-1.61311	3.73567e-11	-0.428369	Mono_control
19440.1	chr5	157460019	157474717	1	NIPAL4	947	-1.61292	3.41005e-05	-0.235153	CD8,N_control
22697	chr8	103140710	103230305	1	BAALC	617	-1.61218	0.0141272	-0.172155	CD4,M_control
24191	chrX	47582313	47586789	1	TIMP1	228	-1.6121	0.0452067	-0.129664	CD8,N_control
10708	chr17	75131795	75130225	2	NT5C	1222	-1.61026	0.0161641	-0.171157	Mono_control
7665	chr14	105917979	105932642	1	FAM30A	847	-1.61016	0.0431569	-0.35826	Mono_treated
7024	chr14	35809304	35538352	2	RALGAPA1	206	-1.60806	0.000245031	-0.464707	Mono_treated
10397	chr17	48633572	48607227	2	HOXB7	911	-1.60783	0.0140446	-0.234884	Mono_treated
8052,01,01	chr15	58138169	58185911	1	AQP9	384	-1.60737	0.0347308	-0.335323	CD8,CM_control
14756.3	chr20	24949230	24959928	1	CST7	227	-1.60702	0.000689851	-0.547104	Mono_treated
10114	chr17	39737927	39747291	1	GRB7	628	-1.60689	0.0025987	-0.27111	Mono_control
16859	chr3	111542009	111665750	1	CD96	727	-1.60654	0.000104106	-0.47001	Mono_treated
5674,01,01	chr12	57756013	57747727	2	CDK4	689	-1.60631	0.00724149	-0.558075	Mono_treated
13673	chr2	106468376	106391290	2	RGPD3	724	-1.60549	0.0244108	-0.143425	NK_treated
5675	chr12	57755098	57760407	1	MARCH9	690	-1.60459	0.0114772	-0.613246	Mono_treated
12355.1	chr19	44699151	44710714	1	CEACAM16	1059	-1.60411	0.00509097	-0.322136	CD8,CM_treated
6527	chr13	51552589	51552667	1	MIR4703	268	-1.60378	0.0247877	-0.243057	CD8,N_control
9122	chr16	57542421	57591681	1	ADGRG5	637	-1.60345	0.00217859	-0.651117	CD8,N_treated
19817	chr6	26027252	26026815	2	HIST1H4B	162	-1.60279	4.53985e-06	-1.10824	Mono_control
18223	chr4	122826708	122898236	1	FGF2	689	-1.60181	0.0220517	-0.193472	Mono_treated
14342.2	chr2	222298147	222305217	1	CCDC140	1393	-1.6016	0.0178178	-0.149833	CD8,N_control
16208	chr3	11019224	11006098	2	SLC6A1-AS1	76	-1.60146	3.57682e-06	-0.187498	NK_control
13722.8	chr2	112836903	112829751	2	IL1B	773	-1.60119	0.000506224	-0.729634	NK_treated
12993	chr2	8583792	8559833	2	LINC01814	44	-1.60114	4.46052e-19	-0.631935	CD8,N_control
4023	chr11	57424059	57386794	2	PRG2	601	-1.60081	0.00421139	-0.312317	CD4,M_control
13836.1	chr2	135047468	134964491	2	MAP3K19	887	-1.60079	7.80081e-05	-0.342795	Mono_treated
20308	chr6	46746917	46759506	1	ANKRD66	653	-1.59945	0.0153464	-0.0812114	CD4,M_control
24907.1	chrX	154821007	154778684	2	MPP1	944	-1.59791	0.0123047	-0.123431	NK_control
13695	chr2	109614334	109618990	1	SOWAHC	746	-1.59759	0.036601	-0.213766	NK_treated
21851	chr7	133290881	133290988	1	MIR6133	907	-1.59748	0.0435765	-0.144792	CD8,N_control
3343,06,01	chr10	124093607	124007666	2	CHST15	891	-1.59726	7.19022e-10	-0.484341	NK_control
16661	chr3	54967088	54918237	2	LRTM1	529	-1.59636	1.97407e-05	-0.125488	NK_control
12138	chr19	37551406	37614097	1	ZNF540	842	-1.59612	0.000949993	-0.131489	Mono_control
6048,07,01	chr12	113422237	113438276	1	SDSL	1063	-1.59591	9.98717e-05	-0.210322	NK_control
2404,02,01	chr1	247451982	247451029	2	OR2B11	2404	-1.59576	0.0161361	-0.270792	CD8,N_control
13608.1	chr2	97713560	97739862	1	ZAP70	659	-1.59497	6.52601e-08	-0.395474	Mono_control
12428	chr19	46625118	46620468	2	PTGIR	1132	-1.59478	7.29062e-06	-0.370888	NK_control
12776	chr19	54242791	54236592	2	LILRA6	1480	-1.59468	0.00450507	-0.22732	CD8,N_control
17197	chr3	151384812	151337380	2	P2RY12	1065	-1.5945	0.00154498	-0.165796	CD8,N_control
11940.1	chr19	20039506	19997058	2	ZNF682	644	-1.59435	0.0186598	-0.162905	Mono_treated
14591	chr20	2840703	2866732	1	VPS16	62	-1.59411	0.015858	-0.250669	Mono_treated
20187.1	chr6	37499922	37482920	2	CCDC167	532	-1.59361	0.00614874	-0.477559	Mono_treated
13046.4	chr2	16666331	16549459	2	FAM49A	97	-1.59358	0.0108533	-0.651379	CD8,N_treated
11780.1	chr19	14583084	14611157	1	CLEC17A	484	-1.5932	0.00703339	-0.11874	CD8,CM_control
6979,01,01	chr14	24634267	24630954	2	GZMB	161	-1.59315	5.79264e-12	-0.666988	Mono_control
7845,01,01	chr15	38696598	38700038	1	C15orf53	177	-1.59295	3.05013e-06	-0.834632	Mono_treated
21918	chr7	141907813	142106747	1	MGAM	974	-1.59291	7.79888e-05	-0.314116	CD8,CM_control
4687	chr11	107928503	107963482	1	RAB39A	1265	-1.5929	0.00196438	-0.19469	CD8,N_control
9504	chr17	1279663	1300987	1	TRARG1	18	-1.59238	0.0019758	-0.232008	Mono_control
20309	chr6	46793390	46839782	1	MEP1A	654	-1.59134	0.0105125	-0.11406	CD4,M_control
12890	chr19	57363511	57365353	1	TRAPPC2B	1594	-1.59121	0.00427161	-0.622301	CD8,CM_control
18295	chr4	145517118	145514615	2	SMAD1-AS1	761	-1.59063	0.0398271	-0.220365	CD8,N_control
14738	chr20	23132621	23125068	2	LINC00656	209	-1.59041	0.0051074	-0.460806	CD4,M_control
13018	chr2	10878269	10885118	1	LINC01954	69	-1.59008	0.0168236	-0.177994	CD8,N_control
17779.1	chr4	40502119	40502040	2	MIR4802	245	-1.58866	0.000522721	-0.466141	CD8,CM_control
21630	chr7	101085439	101097967	1	TRIM56	686	-1.58824	0.0477285	-0.381708	CD8,N_treated
2741,01,01	chr10	47300386	47313547	1	GDF10	289	-1.58775	0.00100148	-0.283902	NK_treated
1298	chr1	119599271	119597702	2	LINC00622	1298	-1.58691	0.00427117	-0.176478	CD8,CM_control
4930	chr11	126355640	126440344	1	ST3GAL4	1508	-1.58678	0.000658052	-0.240713	CD4,M_control
8804,01,01	chr16	19167971	19268334	1	SYT17	319	-1.58643	0.00402222	-0.205442	CD8,N_control
10806.1	chr17	78925387	78852977	2	TIMP2	1320	-1.5859	0.0218247	-0.48016	CD8,N_treated
14507.1	chr2	240998838	241095568	1	SNED1	1558	-1.58549	0.0161961	-0.354913	NK_treated
15054.4	chr20	50041504	50040716	2	TRERNA1	525	-1.58515	0.000270576	-0.703187	NK_treated
20057	chr6	32153845	32171978	1	PPT2-EGFL8	402	-1.58476	0.0338936	-0.135244	Mono_treated
18449.1	chr4	184353977	184340756	2	LINC02363	915	-1.58467	0.0149519	-0.400415	CD8,N_treated
17484.2	chr3	195094588	195096057	1	XXYLT1-AS1	1352	-1.58342	0.0164471	-0.220631	NK_control
21926	chr7	142749468	142763997	1	PRSS1	982	-1.58331	7.54331e-14	-0.283004	Mono_control
641.2	chr1	39902256	39895426	2	MYCL	641	-1.5833	0.0372868	-0.398008	NK_treated
15437.1	chr21	38157034	38307357	1	KCNJ15	193	-1.58295	4.53176e-06	-0.311735	CD8,CM_control
8957	chr16	30382850	30378133	2	SEPT1	472	-1.58255	0.00602596	-0.598563	Mono_treated
10722	chr17	75516060	75524739	1	TSEN54	1236	-1.58115	0.00367336	-0.345941	Mono_control
6763	chr13	110561733	110523066	2	RAB20	504	-1.58073	0.00801244	-0.28339	CD8,CM_control
23355.1	chr9	87497228	87708633	1	DAPK1	378	-1.58066	3.10152e-05	-0.478928	CD8,CM_control
17559	chr4	1208962	1172049	2	LOC100130872	25	-1.58056	1.63474e-13	-0.618151	Mono_control
8052,06,01	chr15	58138169	58185911	1	AQP9	384	-1.58031	0.000633083	-0.316502	NK_control
3939,07,01	chr11	47400970	47401042	1	MIR4487	517	-1.57975	0.0350673	-0.648786	NK_treated
391.2	chr1	24502351	24541040	1	RCAN3	391	-1.57961	5.5772e-06	-0.322212	Mono_control
13648	chr2	102186973	102240002	1	IL1RL2	699	-1.57955	0.0393352	-0.490491	CD8,N_treated
19435.1	chr5	157142933	157255191	1	ITK	942	-1.57855	2.8953e-08	-0.778024	Mono_treated
6756,01,01	chr13	109786568	109752698	2	IRS2	497	-1.57847	0.000619693	-0.414449	CD8,CM_treated
13647.3	chr2	102070376	102179874	1	IL1R1	698	-1.57802	0.0119433	-0.316199	NK_treated
16923	chr3	119559602	119524293	2	CD80	791	-1.5776	0.0144786	-0.200092	CD8,CM_treated
16862	chr3	111677433	111676736	2	PLCXD2-AS1	730	-1.5769	0.0388221	-0.386443	Mono_treated
3483	chr11	1571353	1599184	1	KRTAP5-AS1	61	-1.57645	0.00270263	-0.251033	Mono_control
12992.1	chr2	8328419	8007771	2	LINC00299	43	-1.57635	1.12572e-20	-0.932892	CD8,N_control
19778.3	chr6	18387350	18468874	1	RNF144B	123	-1.57621	0.000313676	-0.323972	NK_treated
2329	chr1	234646289	234681122	1	LOC101927787	2329	-1.5754	0.000679963	-0.202835	CD4,M_control
1876	chr1	178871052	178849705	2	ANGPTL1	1876	-1.57522	0.019298	-0.105026	CD8,N_control
14715.2	chr20	19886521	20002457	1	RIN2	186	-1.57475	0.00116685	-0.520533	CD8,N_treated
22354	chr8	38225218	38275558	1	DDHD2	274	-1.57456	0.0214878	-0.200278	Mono_treated
5156,02,01	chr12	10172138	10158301	2	OLR1	171	-1.5742	0.000870771	-0.271433	NK_control
6328	chr13	27251309	27256691	1	RPL21	69	-1.57397	0.00649448	-0.381912	Mono_treated
22974.1	chr8	144902168	144876497	2	ZNF250	894	-1.57358	4.79572e-05	-0.544214	Mono_treated
17449	chr3	190322475	190305701	2	CLDN1	1317	-1.57247	0.000216672	-0.145361	NK_control
18596.1	chr5	16615926	16629969	1	LOC101929524	103	-1.57091	2.1022e-05	-0.125476	NK_control
10687.1	chr17	74623738	74609887	2	CD300E	1201	-1.57084	0.0112284	-0.373384	CD8,CM_control
20056	chr6	32153441	32163680	1	PPT2	401	-1.57066	0.0478902	-0.164449	Mono_treated
5123,01,01	chr12	8509475	8522366	1	CLEC4D	138	-1.57059	1.45092e-05	-0.129712	NK_control
20884	chr6	163324530	163309985	2	PACRG-AS1	1229	-1.57035	0.00847735	-0.269858	CD8,N_treated
12179	chr19	39083913	39111493	1	ACP7	883	-1.57026	0.00622613	-0.217492	Mono_treated
4024	chr11	57427580	57406954	2	SLC43A3	602	-1.56996	0.00170214	-0.35036	CD4,M_control
24001.2	chrX	11318686	11318614	2	MIR548AX	38	-1.56952	0.000163027	-0.120967	NK_control
12636.3	chr19	51372715	51371606	2	NKG7	1340	-1.5695	2.61809e-06	-0.340075	Mono_control
17991	chr4	78645903	78682699	1	LINC01094	457	-1.56933	0.000122078	-0.303298	CD8,CM_control
18029.1	chr4	84966391	84669610	2	WDFY3	495	-1.56909	4.85076e-08	-0.304635	NK_control
675.1	chr1	42658425	42676758	1	PPIH	675	-1.56806	0.0274906	-0.284854	Mono_treated
12778.2	chr19	54257301	54249431	2	LILRB5	1482	-1.56783	0.0331734	-0.207299	NK_treated
7782	chr15	28884483	29118315	1	APBA2	114	-1.56747	1.55366e-06	-0.776583	Mono_treated
22818	chr8	129683679	129351691	2	CCDC26	738	-1.5668	0.0149505	-0.415331	CD8,CM_treated
3367,01,01	chr10	126388455	126012381	2	ADAM12	915	-1.56666	0.0357179	-0.513181	CD8,N_treated
21917	chr7	141841487	141836286	2	PRSS37	973	-1.56648	0.0104244	-0.0999206	CD8,N_control
14568	chr20	1894167	1940592	1	SIRPA	39	-1.56636	0.0104746	-0.252335	CD8,CM_treated
12779.1	chr19	54282109	54282180	1	MIR4752	1483	-1.56592	0.000439989	-0.333652	CD8,N_control
5125	chr12	8612871	8602166	2	AICDA	140	-1.56518	0.0344805	-0.225881	CD8,CM_control
10594	chr17	64146083	64146152	1	SNORD104	1108	-1.56512	0.0152921	-0.641494	Mono_treated
1359	chr1	148388282	148388363	1	MIR6077	1359	-1.56474	0.0171555	-0.428686	Mono_control
12998	chr2	9206765	9405683	1	ASAP2	49	-1.56432	0.00762482	-0.475087	CD8,N_treated
18391	chr4	168497066	168928457	1	PALLD	857	-1.56412	0.00011041	-0.773009	CD8,N_treated
16924	chr3	119579268	119589945	1	ADPRH	792	-1.56397	0.0163733	-0.158871	CD4,M_control
1285.1	chr1	117605934	117628372	1	TENT5C	1285	-1.56385	3.68761e-09	-0.599401	Mono_treated
17942	chr4	73740506	73743716	1	CXCL8	408	-1.56267	0.0222693	-0.388561	CD4,M_control
14726	chr20	21569976	21619674	1	LINC01727	197	-1.56212	0.0198712	-0.0914265	NK_control
11516	chr19	6670588	6661253	2	TNFSF14	220	-1.56203	8.42908e-06	-0.554959	CD8,N_control
4947	chr11	128943399	128934731	2	TP53AIP1	1525	-1.56195	0.00385616	-0.190031	Mono_control
22974	chr8	144902168	144876497	2	ZNF250	894	-1.56194	2.32634e-07	-0.532358	Mono_control
14894.3	chr20	37344685	37406050	1	SRC	365	-1.56184	0.000244707	-0.472368	NK_treated
9302	chr16	73144447	73126637	2	C16orf47	817	-1.56104	0.00175295	-0.172003	CD8,CM_control
3867	chr11	36296288	36465204	1	PRR5L	445	-1.56099	6.86242e-18	-0.687684	CD8,N_control
4024,01,01	chr11	57427580	57406954	2	SLC43A3	602	-1.56092	3.52478e-06	-0.403796	CD8,N_control
10595	chr17	64146337	64146471	1	SNORA50C	1109	-1.56044	0.0152921	-0.635175	Mono_treated
11500	chr19	6333629	6306142	2	ACER1	204	-1.56029	0.0225253	-0.102149	CD8,N_control
23272.1	chr9	68546589	68543541	2	LINC01506	295	-1.5601	0.000426447	-0.347862	CD8,N_control
8737	chr16	10877198	10932281	1	CIITA	252	-1.56	6.67491e-06	-0.299271	CD8,N_control
22233.1	chr8	22440819	22541142	1	PPP3CC	153	-1.55988	0.00028474	-0.475203	Mono_treated
12777.3	chr19	54281184	54238904	2	LILRB2	1481	-1.55973	0.0148535	-0.235128	NK_treated
12325	chr19	43754990	43727992	2	SMG9	1029	-1.55968	0.0497132	-0.46647	CD8,N_treated
1502	chr1	153613145	153606886	2	S100A16	1502	-1.55949	0.0240817	-0.140462	CD8,N_control
19749	chr6	13328544	13264861	2	TBC1D7-LOC100130357	94	-1.55892	4.07357e-07	-0.48489	CD8,N_control
15439.1	chr21	38333421	38323635	2	LINC01423	195	-1.55889	0.000664606	-0.329912	CD8,CM_treated
20650	chr6	125747664	125761269	1	HEY2	995	-1.55865	0.00459746	-0.321407	Mono_control
5159	chr12	10226058	10329600	1	KLRD1	174	-1.55755	0.000579754	-0.433152	CD4,M_control
10369	chr17	47831534	47823272	2	MRPL10	883	-1.55737	0.00103805	-0.392774	Mono_control
13811.1	chr2	130755435	130768134	1	AMER3	862	-1.55726	0.00324194	-0.205807	Mono_treated
10807.3	chr17	78903217	78870910	2	CEP295NL	1321	-1.55719	0.00606323	-0.398543	NK_treated
22789	chr8	124822058	124821978	2	MIR4662B	709	-1.55698	1.58065e-05	-0.447181	CD4,M_control
8079	chr15	62561365	62844631	1	TLN2	411	-1.55686	0.021137	-0.409262	CD8,N_treated
19395	chr5	151093577	151029945	2	TNIP1	902	-1.55684	6.20647e-10	-0.641192	CD8,N_control
14714	chr20	19284596	19242302	2	LOC100130264	185	-1.55661	0.00362253	-0.170316	CD8,N_control
12151	chr19	38289151	38305009	1	C19orf33	855	-1.55655	0.0319395	-0.125119	CD8,CM_control
6757	chr13	110053285	110054952	1	LINC00396	498	-1.55627	0.00945615	-0.278389	CD8,CM_control
19671.1	chr6	2750966	2663629	2	MYLK4	16	-1.5558	0.0160096	-0.276151	CD8,N_control
3548	chr11	4449295	4450361	1	OR52K2	126	-1.55484	0.0381353	-0.273564	CD8,N_control
14282	chr2	218356856	218368099	1	CATIP	1333	-1.55484	0.0354681	-0.386113	CD8,CM_treated
10948	chr18	5630700	5392381	2	EPB41L3	36	-1.55409	0.00463085	-0.43943	CD8,CM_treated
5134	chr12	9116229	9067664	2	A2M	149	-1.55344	0.0388932	-0.152322	CD8,N_control
3867,01,01	chr11	36296288	36465204	1	PRR5L	445	-1.55337	0.00650711	-0.638862	CD8,N_treated
16802.5	chr3	98732236	98820997	1	ST3GAL6	670	-1.55337	8.49689e-05	-0.23738	NK_control
5903	chr12	100717526	101128641	1	ANO4	918	-1.55226	0.00636755	-0.501204	NK_control
17515	chr3	196712293	196706277	2	CEP19	1383	-1.55144	0.0455255	-0.335163	Mono_control
15881.1	chr22	37175054	37125838	2	IL2RB	310	-1.55095	2.42048e-06	-0.568012	Mono_treated
11229.3	chr18	63871692	63917490	1	SERPINB2	317	-1.55057	2.12196e-05	-0.151527	NK_control
6754	chr13	109400696	109401641	1	LINC00399	495	-1.55049	7.35694e-05	-0.338066	CD8,CM_control
12133	chr19	37469275	37411155	2	ZNF569	837	-1.55042	0.0391314	-0.272144	Mono_treated
23520.1	chr9	107490482	107484852	2	KLF4	543	-1.55009	1.76538e-05	-0.365638	CD8,N_control
21080	chr7	20217404	20134655	2	MACC1	136	-1.5498	0.00446605	-0.210413	CD4,M_control
13046	chr2	16666331	16549459	2	FAM49A	97	-1.54963	1.15803e-06	-0.569558	CD4,M_control
17307.1	chr3	172039628	172401665	1	FNDC3B	1175	-1.54927	4.65688e-08	-1.3423	CD8,N_treated
9077,04,01	chr16	55389700	55506691	1	MMP2	592	-1.54868	0.000313676	-0.281136	NK_treated
12274.1	chr19	41959390	41956681	2	RABAC1	978	-1.54863	0.000240297	-0.633592	Mono_control
21096.1	chr7	22665533	22649960	2	LOC401312	152	-1.5485	0.0116591	-0.219213	NK_treated
12548	chr19	49500873	49500762	2	MIR150	1252	-1.54839	0.000111732	-0.382263	Mono_control
13568	chr2	94871433	94876829	1	TEKT4	619	-1.54836	0.00221319	-0.169037	NK_control
20709.1	chr6	134520585	134428240	2	LOC101928231	1054	-1.54825	7.15235e-05	-0.340323	CD8,CM_treated
4362	chr11	67403915	67410089	1	TBC1D10C	940	-1.54768	4.44924e-05	-0.460303	Mono_control
14470	chr2	238203729	238170401	2	ILKAP	1521	-1.54743	0.000646185	-0.209195	Mono_control
1269.1	chr1	116571039	116514535	2	CD58	1269	-1.54739	0.00182754	-0.647102	CD8,N_treated
22712	chr8	106770245	106759483	2	ABRA	632	-1.54729	0.0433231	-0.219778	NK_treated
19507.1	chr5	170389493	170422844	1	CTD-2270F17,1	1014	-1.54683	0.00807684	-0.442599	CD8,N_treated
19634	chr5	180649624	180601506	2	FLT4	1141	-1.54632	0.0321805	-0.200894	Mono_treated
3284	chr10	117126586	116881482	2	SHTN1	832	-1.54625	0.00258584	-0.174729	CD8,CM_control
13819	chr2	131491236	131491160	2	MIR4784	870	-1.54547	0.0140446	-0.652268	Mono_treated
10850	chr17	81385360	81376001	2	LOC100130370	1364	-1.54434	0.00548317	-0.223326	CD8,N_control
12053.4	chr19	35319261	35347355	1	CD22	757	-1.54412	0.0382719	-0.247929	NK_treated
7263	chr14	71398337	71398407	1	SNORD56B	445	-1.54223	0.000612804	-0.574099	CD8,CM_control
15070	chr20	50794894	50882676	1	BCAS4	541	-1.54141	0.0298683	-0.424502	Mono_treated
10651.2	chr17	70168673	70180048	1	KCNJ2	1165	-1.54111	0.00118134	-0.135463	NK_control
22184.1	chr8	16567362	16107878	2	MSR1	104	-1.54108	0.0281528	-0.431871	CD8,N_treated
15438.5	chr21	38206156	38208644	1	DSCR10	194	-1.54034	6.88869e-09	-0.365694	NK_control
16151.1	chr3	4979116	4985323	1	BHLHE40	19	-1.54027	5.03525e-05	-1.75979	CD8,N_treated
15145	chr20	59958427	60034011	1	CDH26	616	-1.5402	0.00416934	-0.206323	CD4,M_control
3612	chr11	6107684	6108835	1	OR56B4	190	-1.53956	0.00631288	-0.184739	CD4,M_control
7439,04,01	chr14	94390693	94376747	2	SERPINA1	621	-1.5392	2.98776e-06	-0.244576	NK_control
3086,01,01	chr10	96720514	96593312	2	PIK3AP1	634	-1.53916	0.00523757	-0.596331	CD4,M_treated
17513.1	chr3	196639686	196662004	1	NRROS	1381	-1.53911	0.000142094	-0.42412	CD8,N_control
16949	chr3	122055366	122121139	1	CD86	817	-1.53831	8.42623e-05	-0.201625	CD8,N_control
12777	chr19	54281184	54238904	2	LILRB2	1481	-1.53813	9.11104e-05	-0.189122	CD8,N_control
17622.3	chr4	6200591	6026199	2	JAKMIP1	88	-1.5378	0.00323476	-0.424579	Mono_treated
2221	chr1	224213279	224208747	2	LOC101927143	2221	-1.53775	0.00822258	-0.16921	CD8,N_control
20595.5	chr6	113650074	113623535	2	LINC02541	940	-1.53724	4.22117e-05	-0.308688	NK_control
3724,01,01	chr11	14364506	14277926	2	RRAS2	302	-1.53701	4.57233e-05	-0.390425	Mono_treated
13597	chr2	96816245	96833911	1	CNNM3	648	-1.53648	0.00340774	-0.278388	Mono_treated
9973	chr17	30921680	30959322	1	ADAP2	487	-1.53626	0.0394482	-0.184347	CD4,M_control
15076.1	chr20	51562831	51386957	2	NFATC2	547	-1.5362	4.5611e-10	-1.08907	Mono_treated
17675.2	chr4	12223451	12251286	1	LINC02270	141	-1.5356	5.0022e-06	-0.143463	NK_control
5963	chr12	108339341	108288044	2	CMKLR1	978	-1.53457	1.58065e-05	-0.409188	CD4,M_control
2380	chr1	244352635	244389663	1	C1orf100	2380	-1.5345	1.78531e-07	-0.246308	CD8,N_control
18488.2	chr4	189659605	189661486	1	LINC01262	954	-1.5342	0.00334124	-0.243472	CD8,N_control
2138	chr1	211326615	211374946	1	TRAF5	2138	-1.53418	0.0143918	-0.297555	Mono_treated
12816	chr19	55180441	55171199	2	SYT5	1520	-1.53406	0.00356356	-0.182128	Mono_control
23767.2	chr9	129869605	129869671	1	MIR6855	790	-1.53406	0.0052754	-0.566424	Mono_control
116.1	chr1	6424788	6461370	1	ESPN	116	-1.53398	0.0112686	-0.218213	Mono_treated
4239,01,01	chr11	64760297	64746389	2	PYGM	817	-1.53379	1.24662e-05	-0.329882	Mono_control
2124,02,01	chr1	209623510	209623444	2	MIR4260	2124	-1.53358	0.000110401	-0.305289	CD8,N_control
1870	chr1	178094141	178484147	1	RASAL2	1870	-1.53298	0.0422158	-0.404055	CD8,CM_treated
786	chr1	48222685	48248644	1	SLC5A9	786	-1.5328	7.86412e-05	-0.208289	CD8,N_control
17422	chr3	186787612	186787749	1	SNORA4	1290	-1.53177	0.0319839	-1.04525	Mono_treated
16924.4	chr3	119579268	119589945	1	ADPRH	792	-1.53107	0.000116955	-0.272327	NK_control
19343	chr5	147831786	147824568	2	SPINK1	850	-1.5302	0.00285889	-0.147465	CD4,M_control
14863	chr20	35529652	35523186	2	C20orf173	334	-1.53009	0.00119544	-0.263077	Mono_treated
4478	chr11	74467729	74454841	2	KCNE3	1056	-1.52951	0.00747538	-0.234361	NK_control
9302,01,01	chr16	73144447	73126637	2	C16orf47	817	-1.52897	0.03651	-0.261885	CD8,CM_treated
3374	chr10	127892947	127877841	2	CLRN3	922	-1.52869	0.022932	-0.182545	CD4,M_control
16109	chr22	50270767	50263713	2	MAPK11	538	-1.52697	0.024904	-0.268417	NK_treated
10370.1	chr17	47831627	47837713	1	LRRC46	884	-1.52695	0.00151195	-0.409986	Mono_control
16743.3	chr3	72279503	72035300	2	LINC00877	611	-1.52661	0.000130338	-0.567878	CD8,CM_treated
13184.3	chr2	32265854	32224453	2	NLRC4	235	-1.52635	0.00408681	-0.122163	NK_control
16950.4	chr3	122183683	122286503	1	CASR	818	-1.52619	0.0259537	-0.370112	NK_treated
23449	chr9	97363681	97363554	2	MIR1302-8	472	-1.52582	0.0269269	-0.143523	CD8,N_control
6276,01,01	chr13	20232395	20221971	2	GJB6	17	-1.52575	0.0427433	-0.134978	NK_treated
10124	chr17	40026409	40026332	2	MIR6884	638	-1.52501	0.0395112	-0.229818	Mono_control
14883	chr20	36646216	36612318	2	SLA2	354	-1.52501	0.000324484	-0.284238	Mono_control
278	chr1	17249098	17284233	1	PADI3	278	-1.52501	0.0113585	-0.103104	CD8,N_control
12756.1	chr19	53824394	53793603	2	NLRP12	1460	-1.525	2.09104e-07	-0.285437	NK_control
9798,04,01	chr17	15944917	15975746	1	ADORA2B	312	-1.52485	7.00642e-05	-0.335132	NK_treated
11941.1	chr19	20077994	20127076	1	ZNF90	645	-1.52468	0.0317601	-0.0988983	Mono_treated
15880	chr22	37109563	37065436	2	TMPRSS6	309	-1.52453	6.68756e-09	-0.312984	Mono_control
9051	chr16	50693603	50733077	1	NOD2	566	-1.52447	0.000107824	-0.335069	CD8,N_control
170	chr1	10796650	10636604	2	CASZ1	170	-1.52418	0.000145664	-0.370722	Mono_treated
23521	chr9	108856967	108854589	2	ACTL7B	544	-1.52307	0.0193085	-0.18257	CD8,N_control
7106	chr14	52069228	52004803	2	NID2	288	-1.52185	4.79431e-05	-0.20791	Mono_control
18459.5	chr4	184899454	184893871	2	LINC01093	925	-1.52145	0.000345202	-0.31858	NK_control
2123,01,01	chr1	209652466	209614870	2	LAMB3	2123	-1.52133	0.001213	-0.212055	CD8,CM_control
16743.2	chr3	72279503	72035300	2	LINC00877	611	-1.52121	1.3696e-07	-0.588005	CD8,CM_control
1160	chr1	109213918	109238169	1	SARS	1160	-1.52113	0.00569421	-0.15322	Mono_control
24235	chrX	49198966	49202454	1	SYP-AS1	272	-1.52054	0.0458388	-0.12743	Mono_control
13395	chr2	68365173	68397453	1	PLEK	446	-1.52049	4.39904e-07	-0.560769	CD4,M_control
7202	chr14	64704102	64750247	1	PLEKHG3	384	-1.52018	2.56686e-07	-0.469251	CD8,N_control
10002.5	chr17	34255285	34257203	1	CCL2	516	-1.52	1.2764e-05	-0.319602	NK_control
7611,04,01	chr14	103123442	103137439	1	TNFAIP2	793	-1.51822	0.0018775	-0.298635	NK_control
19670	chr6	2634603	2621913	2	LINC01600	15	-1.51776	0.000346733	-0.226735	CD8,CM_control
15682	chr22	21952837	21919420	2	PPM1F	111	-1.51757	0.00869196	-0.419149	CD4,M_control
114	chr1	6394391	6264269	2	ACOT7	114	-1.51752	0.000328017	-0.418535	Mono_treated
17506	chr3	196338503	196323546	2	TM4SF19	1374	-1.51734	0.0112555	-0.125421	CD8,N_control
12171	chr19	38878279	38867834	2	RINL	875	-1.51703	0.000154269	-0.307326	Mono_control
18023	chr4	83455932	83467504	1	MRPS18C	489	-1.51659	0.00718738	-0.357261	Mono_control
7664	chr14	105859553	105859484	2	MIR4537	846	-1.51607	0.00258214	-0.205126	Mono_control
4938	chr11	128587558	128458761	2	ETS1	1516	-1.51603	4.98212e-08	-1.05302	Mono_treated
19169	chr5	135955034	135922279	2	LECT2	676	-1.51568	0.0137083	-0.129798	CD8,CM_control
19744.3	chr6	11807046	11712054	2	ADTRP	89	-1.51437	0.0115017	-0.390719	NK_treated
18633	chr5	34043832	34019448	2	C1QTNF3	140	-1.51427	0.0095516	-0.185843	Mono_control
9256	chr16	70065948	69976297	2	PDXDC2P-NPIPB14P	771	-1.51342	0.00148622	-0.192014	Mono_control
13859.1	chr2	144566435	144579434	1	LINC01412	910	-1.51223	4.12181e-09	-0.247475	CD8,N_control
12257.2	chr19	41428730	41425359	2	B3GNT8	961	-1.51218	0.00858952	-0.367951	NK_treated
15438.2	chr21	38206156	38208644	1	DSCR10	194	-1.51179	1.05803e-07	-0.265787	CD8,CM_control
10593	chr17	64145970	64146476	1	SNHG25	1107	-1.51168	0.0246747	-0.609258	Mono_treated
12198	chr19	39498895	39508481	1	DLL3	902	-1.51152	0.0248924	-0.113412	Mono_control
3696,02,01	chr11	10611689	10556966	2	LYVE1	274	-1.5114	0.00139127	-0.187246	CD8,N_control
4812	chr11	118998142	119015791	1	CCDC84	1390	-1.51104	0.0351357	-0.229358	Mono_control
1492.5	chr1	153375649	153373706	2	S100A12	1492	-1.51053	0.000304214	-0.181028	NK_control
17814	chr4	48134256	48066393	2	TXK	280	-1.51036	0.0021057	-0.353287	Mono_treated
18599.3	chr5	17217047	17130028	2	BASP1-AS1	106	-1.51013	0.0424252	-0.235277	CD8,CM_treated
1493.3	chr1	153391188	153390032	2	S100A8	1493	-1.51008	0.0183144	-0.256647	NK_control
8430	chr15	91853695	92172435	1	SLCO3A1	762	-1.50948	0.00497349	-1.02603	B_control
19340.1	chr5	147510056	147390811	2	DPYSL3	847	-1.50912	0.0133176	-0.195522	NK_treated
11511	chr19	6463777	6467221	1	CRB3	215	-1.50881	6.17539e-05	-0.454613	Mono_control
24435.1	chrX	79367552	79360384	2	ITM2A	472	-1.50828	0.00130089	-0.171179	Mono_treated
14299	chr2	218880363	218893931	1	WNT10A	1350	-1.50827	1.31609e-05	-0.444149	Mono_control
22523	chr8	71828167	72118393	1	MSC-AS1	443	-1.50821	0.000397907	-0.395432	CD8,N_control
23885	chr9	136617181	136612024	2	LINC01451	908	-1.50799	0.00344694	-0.499479	CD4,M_control
20661	chr6	127459391	127440343	2	KIAA0408	1006	-1.50727	0.00529631	-0.145822	NK_control
380	chr1	23913362	23870526	2	CNR2	380	-1.50608	0.0148105	-0.262165	CD4,M_control
7017	chr14	35044907	35083383	1	FAM177A1	199	-1.50571	0.00570845	-0.448063	Mono_treated
40	chr1	1361777	1352689	2	MXRA8	40	-1.50527	0.0117519	-0.187892	Mono_control
4066,01,01	chr11	59212951	59208510	2	MPEG1	644	-1.50334	0.000122078	-0.416038	CD8,CM_control
9647	chr17	7036075	7040121	1	SLC16A13	161	-1.50274	0.00135307	-0.435483	Mono_control
5971,02,01	chr12	108857590	108778192	2	SSH1	986	-1.50263	0.0263444	-0.479178	CD8,N_treated
17949.2	chr4	74038807	74036589	2	CXCL3	415	-1.50196	0.000394699	-0.243151	CD8,N_control
146.1	chr1	9182392	9148011	2	MIR34AHG	146	-1.50191	0.0090946	-0.201793	NK_treated
1181.1	chr1	109910242	109930992	1	CSF1	1181	-1.50182	0.0274158	-0.292271	CD8,N_treated
19597	chr5	178113443	178126087	1	N4BP3	1104	-1.50093	0.00338267	-0.384191	Mono_treated
8304,03,01	chr15	79971446	79960889	2	BCL2A1	636	-1.49952	1.09431e-05	-0.636362	NK_treated
22266.2	chr8	25184772	25418082	1	DOCK5	186	-1.49932	5.96262e-16	-0.617984	CD8,N_control
7471,01,01	chr14	97686658	97632647	2	LINC02291	653	-1.49925	3.92246e-05	-0.27752	Mono_treated
6144,01,01	chr12	122395542	122400857	1	CLIP1-AS1	1159	-1.49922	0.0427433	-0.423563	NK_treated
1993,01,01	chr1	200873038	200874123	1	GPR25	1993	-1.49918	8.52191e-06	-0.274041	Mono_control
13721	chr2	112784590	112773915	2	IL1A	772	-1.49877	0.0399816	-0.263729	CD4,M_control
12793	chr19	54643915	54670359	1	LILRB4	1497	-1.49846	0.0321213	-0.122706	CD4,M_control
241.1	chr1	15409895	15430343	1	EFHD2	241	-1.49826	1.9706e-08	-0.628177	CD8,N_control
8529	chr16	720581	722601	1	FAM173A	44	-1.49805	0.00265028	-0.21288	Mono_control
17950	chr4	74099293	74097035	2	CXCL2	416	-1.49789	0.00772288	-0.278155	CD4,M_control
14756.1	chr20	24949230	24959928	1	CST7	227	-1.4974	0.0312241	-0.536781	CD8,N_treated
15853	chr22	35380361	35394214	1	HMOX1	282	-1.49683	0.00065809	-0.291036	CD4,M_control
21218.2	chr7	38265678	38257879	2	TARP	274	-1.49583	0.00225363	-0.44666	CD8,N_treated
8782	chr16	15381047	15363624	2	NPIPA5	297	-1.49565	0.0440155	-0.0237923	Mono_control
19435	chr5	157142933	157255191	1	ITK	942	-1.4953	1.30047e-13	-0.75858	Mono_control
2395	chr1	247008093	246945547	2	ZNF695	2395	-1.49499	0.0180467	-0.17532	CD8,CM_control
14370.1	chr2	227813842	227817564	1	CCL20	1421	-1.49497	0.0136921	-0.364913	CD8,N_control
19111	chr5	132294443	132344206	1	SLC22A4	618	-1.49467	0.000224054	-0.237831	CD8,N_control
23885.1	chr9	136617181	136612024	2	LINC01451	908	-1.49429	0.000265244	-0.504607	CD8,N_control
1711	chr1	161089599	161070995	2	NECTIN4	1711	-1.49424	0.00203498	-0.32166	CD8,N_control
4989	chr12	214570	190077	2	SLC6A12	4	-1.49408	0.0351863	-0.204252	CD8,CM_treated
18897.3	chr5	80256079	80111651	2	SERINC5	404	-1.49396	2.21855e-09	-0.713043	NK_treated
1634.2	chr1	157777132	157745733	2	FCRL2	1634	-1.49351	0.00306136	-0.118752	CD8,N_control
12401	chr19	45769226	45764785	2	SIX5	1105	-1.49322	0.000409937	-0.287762	Mono_control
9650,05,01	chr17	7115700	7101322	2	ASGR2	164	-1.49287	0.0355663	-0.338724	NK_treated
7228	chr14	67600287	67581955	2	PIGH	410	-1.49284	0.00133277	-0.21121	Mono_control
18950	chr5	93620788	93620696	2	MIR2277	457	-1.49206	0.0323171	-0.609358	Mono_control
21097.2	chr7	22725884	22732002	1	IL6	153	-1.49072	0.0116591	-0.239405	NK_treated
3367	chr10	126388455	126012381	2	ADAM12	915	-1.48921	7.14443e-10	-0.411646	CD8,N_control
9650	chr17	7115700	7101322	2	ASGR2	164	-1.4891	0.00520979	-0.321106	CD4,M_control
15933	chr22	38952751	38963183	1	APOBEC3A	362	-1.4891	0.000366874	-0.331418	CD8,N_control
1783	chr1	167937040	167916729	2	MPC2	1783	-1.48879	0.00122363	-0.398736	Mono_treated
10751	chr17	76141299	76136333	2	FOXJ1	1265	-1.48862	0.00242976	-0.257672	Mono_control
1297	chr1	119507198	119515054	1	HSD3B1	1297	-1.48853	0.0293791	-0.118414	CD8,CM_control
15054	chr20	50041504	50040716	2	TRERNA1	525	-1.48786	0.00145647	-0.543182	CD4,M_control
16501	chr3	48578977	48578902	2	MIR711	369	-1.48743	0.0368466	-0.248368	CD8,CM_control
22266.1	chr8	25184772	25418082	1	DOCK5	186	-1.48721	7.61252e-08	-0.585621	CD4,M_control
21159	chr7	29208970	29199540	2	LOC102724484	215	-1.4857	0.00618817	-0.24101	CD4,M_control
1722.3	chr1	161215234	161220699	1	FCER1G	1722	-1.48531	0.00330331	-0.319745	CD8,N_control
14715.5	chr20	19886521	20002457	1	RIN2	186	-1.48491	0.000290948	-0.533801	NK_treated
10652.4	chr17	70169402	70166961	2	KCNJ2-AS1	1166	-1.4848	0.017279	-0.278004	NK_treated
11943.1	chr19	20399354	20399272	2	MIR1270	647	-1.48457	4.88625e-06	-0.530148	Mono_control
5129	chr12	8913896	8941467	1	PHC1	144	-1.48454	0.0166542	-0.148182	NK_control
18031.5	chr4	85475114	86002670	1	ARHGAP24	497	-1.48429	8.75931e-05	-0.531996	NK_treated
928	chr1	67307364	67396900	1	IL12RB2	928	-1.48268	7.73091e-06	-0.32412	Mono_treated
10806.4	chr17	78925387	78852977	2	TIMP2	1320	-1.48257	0.000722453	-0.513665	NK_treated
13652	chr2	102432289	102432366	1	MIR4772	703	-1.48257	0.021118	-0.274662	Mono_control
2589,01,01	chr10	19816239	20289856	1	PLXDC2	137	-1.48244	0.0292009	-0.613788	CD4,M_treated
15032.1	chr20	47786616	47656912	2	SULF2	503	-1.48244	0.00493274	-0.547061	CD8,CM_treated
24130.1	chrX	37780011	37813461	1	CYBB	167	-1.4817	0.000942566	-0.231967	CD8,CM_control
19225	chr5	140346631	140332843	2	HBEGF	732	-1.48158	0.00312727	-0.245964	CD4,M_control
19817.1	chr6	26027252	26026815	2	HIST1H4B	162	-1.48153	0.000803807	-1.07959	Mono_treated
8973	chr16	30710537	30710665	1	SNORA30	488	-1.48146	0.0161512	-0.329234	CD8,N_control
16898	chr3	114276913	114310288	1	TIGIT	766	-1.48104	8.53957e-09	-0.30634	Mono_control
16949.3	chr3	122055366	122121139	1	CD86	817	-1.48088	0.00281363	-0.211159	NK_control
12801	chr19	54816468	54866993	1	KIR3DS1	1505	-1.47929	0.0062905	-0.103157	CD8,N_control
6893,01,01	chr14	22589269	22564905	2	DAD1	75	-1.47928	5.77397e-11	-0.863421	Mono_treated
15693	chr22	22887780	22896107	1	IGLL5	122	-1.47909	0.00696872	-0.373739	CD4,M_control
16924.1	chr3	119579268	119589945	1	ADPRH	792	-1.47829	0.00281079	-0.237556	CD8,N_control
15580	chr22	16748645	16746869	2	LINC01665	9	-1.47775	0.0096706	-0.122702	CD8,CM_control
6148,04,01	chr12	122703343	122701293	2	HCAR2	1163	-1.47768	0.000809138	-0.237194	NK_control
8504	chr16	387113	370773	2	TMEM8A	19	-1.47765	0.00391498	-0.439516	Mono_treated
16110.3	chr22	50307627	50274979	2	PLXNB2	539	-1.47747	0.000453186	-0.244126	NK_control
23883	chr9	136546212	136549893	1	NALT1	906	-1.47591	0.0182659	-0.864542	CD8,N_treated
14365	chr2	227379306	227362156	2	TM4SF20	1416	-1.47582	0.0461266	-0.249367	CD8,N_control
2125,01,01	chr1	209724125	209661364	2	HSD11B1-AS1	2125	-1.47527	1.14501e-05	-0.264227	CD8,CM_control
12272	chr19	41877120	41881372	1	CD79A	976	-1.47449	0.000238427	-0.576405	Mono_control
15063	chr20	50321342	50310711	2	LINC01271	534	-1.47364	0.0293538	-0.262222	B_control
9614,01,01	chr17	5234860	5208961	2	SCIMP	128	-1.47308	2.78184e-05	-0.298277	CD8,N_control
17783	chr4	41256413	41268455	1	UCHL1	249	-1.4729	0.00111765	-0.094653	NK_control
7175	chr14	60981114	61083733	1	SLC38A6	357	-1.4728	0.00476166	-0.293455	NK_treated
16214	chr3	12159351	12153051	2	TIMP4	82	-1.47249	0.0161832	-0.17504	CD4,M_control
5153	chr12	10030677	10066027	1	CLEC9A	168	-1.47196	0.00224251	-0.168044	CD8,CM_control
5246	chr12	18738101	18739187	1	CAPZA3	261	-1.47169	0.0419035	-0.133221	CD8,CM_control
17991.3	chr4	78645903	78682699	1	LINC01094	457	-1.47134	0.0217606	-0.280041	NK_treated
11890	chr19	18397617	18391144	2	LRRC25	594	-1.47057	0.00345608	-0.40697	CD4,M_control
10140.3	chr17	40565472	40553769	2	CCR7	654	-1.47046	2.18973e-07	-0.712189	Mono_treated
13751	chr2	118942166	118994660	1	MARCO	802	-1.4697	0.0217951	-0.300221	CD4,M_control
18002	chr4	80335720	80963756	1	CFAP299	468	-1.46951	0.00127426	-0.951532	Mono_treated
24318	chrX	56232421	56287889	1	KLF8	355	-1.46947	0.00186391	-0.110289	Mono_control
3678,01,01	chr11	9265390	9138825	2	DENND5A	256	-1.46857	0.00174018	-0.532187	CD8,CM_treated
24281	chrX	53082367	53088540	1	TSPYL2	318	-1.46854	0.0203679	-0.275829	Mono_control
1261	chr1	115768781	115700007	2	CASQ2	1261	-1.46831	0.00210559	-0.182072	CD8,CM_control
9357	chr16	81533902	81533966	1	MIR7854	872	-1.4683	1.15058e-05	-0.2749	CD8,N_control
20554	chr6	107824317	107704104	2	SCML4	899	-1.46825	7.08703e-10	-0.58781	Mono_control
18255	chr4	138309711	138424344	1	LINC00499	721	-1.46802	8.92469e-06	-0.197631	NK_control
14283.2	chr2	218367835	218366665	2	CATIP-AS1	1334	-1.46779	0.00189302	-0.629151	CD8,N_control
5540,01,01	chr12	53985845	54035361	1	HOXC5	555	-1.46772	0.0106434	-0.18773	Mono_treated
3526	chr11	2929455	2928273	2	PHLDA2	104	-1.4675	0.00124301	-0.474869	CD8,N_control
22262	chr8	24440930	24526970	1	ADAM7	182	-1.46738	0.00757934	-0.141822	CD4,M_control
22864	chr8	141507230	141433829	2	MROH5	784	-1.46724	0.0151079	-0.150082	CD8,CM_treated
19749.3	chr6	13328544	13264861	2	TBC1D7-LOC100130357	94	-1.46701	0.000633056	-0.526744	NK_treated
5540	chr12	53985845	54035361	1	HOXC5	555	-1.46697	1.12676e-05	-0.213106	Mono_control
10901	chr17	82450829	82442589	2	CYBC1	1415	-1.46694	0.00293008	-0.320743	Mono_control
21082.1	chr7	20217577	20221700	1	LOC100506098	138	-1.46657	0.00728752	-0.352517	CD8,CM_control
13563	chr2	88524651	88529584	1	TEX37	614	-1.46504	0.0190816	-0.133118	Mono_control
21080.1	chr7	20217404	20134655	2	MACC1	136	-1.46494	0.000187261	-0.18734	CD8,CM_control
2759	chr10	49188585	49154725	2	TMEM273	307	-1.46435	8.43972e-09	-0.389074	CD8,N_control
12990	chr2	7899655	7886770	2	LOC101929551	41	-1.46405	0.0346499	-0.231838	CD4,M_control
15133.3	chr20	59007247	58995185	2	CTSZ	604	-1.46399	0.000116955	-0.217218	NK_control
20307.3	chr6	46735693	46704201	2	PLA2G7	652	-1.4623	0.000986815	-0.116545	NK_control
9135	chr16	58129450	58113588	2	CFAP20	650	-1.46225	0.0118174	-0.456226	Mono_treated
23327.2	chr9	81689305	81583683	2	TLE1	350	-1.4622	1.38047e-05	-0.273655	CD8,CM_control
2366,02,01	chr1	241532134	241595642	1	KMO	2366	-1.46214	5.43099e-05	-0.276606	NK_control
8663,04,01	chr16	3256627	3242028	2	MEFV	178	-1.46175	0.0123866	-0.111678	NK_control
14927.5	chr20	40689240	40685848	2	MAFB	398	-1.46172	0.00840125	-0.49736	NK_treated
9912	chr17	28368012	28364268	2	SEBOX	426	-1.46168	0.00446183	-0.110556	Mono_control
14371.1	chr2	227871054	227924344	1	DAW1	1422	-1.46118	0.0462081	-0.129256	CD8,N_treated
21886	chr7	139109719	139043520	2	ZC3HAV1	942	-1.46106	5.02508e-10	-0.674185	Mono_control
22990	chr9	2621834	2660053	1	VLDLR	13	-1.46067	0.0160631	-0.109185	CD8,N_control
6165	chr12	123364843	123364764	2	MIR8072	1180	-1.46067	0.0248417	-0.718128	Mono_treated
22347	chr8	37940129	37934281	2	GOT1L1	267	-1.46025	0.00265242	-0.152668	CD8,N_control
3230	chr10	105819197	105808775	2	LOC101927549	778	-1.45987	0.0210056	-0.148528	NK_control
15054.1	chr20	50041504	50040716	2	TRERNA1	525	-1.45939	0.0149282	-0.724648	CD8,CM_treated
3722,01,01	chr11	13924863	13921450	2	LOC101928132	300	-1.45934	0.0451997	-0.429632	Mono_treated
332	chr1	20988432	20988314	2	MIR1256	332	-1.45926	1.06456e-05	-0.301691	CD8,N_control
17196	chr3	151329548	151326312	2	P2RY13	1064	-1.45911	0.0198179	-0.130474	CD8,N_control
17174.1	chr3	149473974	149503281	1	TM4SF4	1042	-1.45863	0.0490171	-0.178017	CD8,CM_control
10101.1	chr17	39225872	39210536	2	STAC2	615	-1.45846	0.0340598	-0.288644	Mono_treated
24384	chrX	71910818	72153286	1	NHSL2	421	-1.45841	0.00722246	-0.577982	CD8,N_treated
2589	chr10	19816239	20289856	1	PLXDC2	137	-1.45834	0.00168997	-1.11133	CD4,M_control
6148	chr12	122703343	122701293	2	HCAR2	1163	-1.45805	0.015531	-0.226713	CD4,M_control
1213.1	chr1	111503760	111499429	2	ADORA3	1213	-1.45733	0.0492854	-0.523662	NK_treated
6592,01,01	chr13	74133905	73686089	2	KLF12	333	-1.45732	2.65822e-12	-1.02092	Mono_treated
5157,02,01	chr12	10170542	10191801	1	TMEM52B	172	-1.45657	0.000134648	-0.328906	CD8,N_control
18732.1	chr5	55102648	55110252	1	GZMA	239	-1.45638	0.000297558	-0.329813	Mono_treated
6715	chr13	100481015	100464440	2	PCCA-AS1	456	-1.45551	0.0121848	-0.198774	CD8,N_control
1910	chr1	182615254	182616629	1	LINC01686	1910	-1.45551	1.03221e-05	-0.370797	Mono_control
13904	chr2	159186835	159186901	1	MIR6888	955	-1.4554	0.00300594	-0.26477	CD8,N_control
9511,02,01	chr17	1628886	1569267	2	SLC43A2	25	-1.45532	0.000138756	-0.622439	CD8,CM_control
508	chr1	31518435	31524245	1	LINC01226	508	-1.45492	0.00189873	-0.351051	CD8,N_control
2503	chr10	6152196	6152277	1	MIR3155A	51	-1.45459	0.000688533	-1.05114	CD8,CM_treated
4088,05,01	chr11	60334831	60396596	1	MS4A6E	666	-1.45404	1.01949e-05	-0.297949	NK_control
16025	chr22	43110748	43129712	1	BIK	454	-1.45402	0.0277876	-0.188492	NK_control
12788	chr19	54497879	54510687	1	LAIR2	1492	-1.4537	0.00273329	-0.130269	CD8,N_control
15918.1	chr22	38318084	38290691	2	CSNK1E	347	-1.45321	0.0142398	-0.280618	Mono_treated
3936	chr11	47272110	47270657	2	LOC101928943	514	-1.45309	0.0174205	-0.535819	Mono_treated
17171	chr3	149334414	149318498	2	TM4SF18	1039	-1.45244	0.00102264	-0.171475	CD4,M_control
257	chr1	15976132	15941869	2	ZBTB17	257	-1.45226	0.0176125	-0.493063	CD8,N_treated
17488	chr3	195543386	195514425	2	PPP1R2	1356	-1.45224	4.33642e-05	-0.437173	Mono_control
6345,01,01	chr13	28495128	28300344	2	FLT1	86	-1.45186	1.32322e-06	-0.454456	CD8,CM_control
24625	chrX	119943772	119920672	2	NKAP	662	-1.45162	0.0249623	-0.191142	Mono_treated
3938,05,01	chr11	47378576	47354860	2	SPI1	516	-1.45012	0.00235618	-0.309716	NK_treated
24741.2	chrX	136639543	136642429	1	LINC00892	778	-1.44948	0.00627565	-0.2264	Mono_treated
1432	chr1	151612065	151699091	1	SNX27	1432	-1.44877	0.0379978	-0.296178	CD8,CM_treated
7130	chr14	55124110	55145413	1	LGALS3	312	-1.4475	0.00475596	-0.451729	CD4,M_control
13536	chr2	85685175	85698854	1	GNLY	587	-1.44743	1.80899e-05	-0.353138	CD8,N_control
436	chr1	26787472	26798398	1	PIGV	436	-1.44712	0.000203005	-0.446925	Mono_control
7841	chr15	38040393	38062340	1	LINC02345	173	-1.44711	0.0407316	-0.277392	CD8,CM_treated
16079	chr22	46537170	46360834	2	CELSR1	508	-1.44693	0.0351898	-0.389196	CD8,N_treated
23967	chrX	2929351	2903970	2	ARSD	4	-1.44669	0.0162901	-0.0928045	CD8,N_control
16558	chr3	50088908	50119021	1	RBM5	426	-1.44663	0.000877181	-0.321854	Mono_control
19750	chr6	13295586	13273391	2	LOC100130357	95	-1.44635	0.00325972	-0.235376	CD4,M_control
22841.1	chr8	133886496	133902407	1	LOC101927822	761	-1.44586	9.41402e-07	-0.411316	CD8,N_control
2403	chr1	247416156	247449108	1	NLRP3	2403	-1.44565	0.000291563	-0.36655	CD8,CM_control
20449	chr6	81814157	81813286	2	LINC01526	794	-1.44565	0.000764783	-0.347572	CD8,N_control
23687	chr9	127397138	127408419	1	SLC2A8	710	-1.44448	0.00016878	-0.315446	CD8,N_control
11780.2	chr19	14583084	14611157	1	CLEC17A	484	-1.44382	0.0280332	-0.0971975	CD8,N_control
3343,02,01	chr10	124093607	124007666	2	CHST15	891	-1.44356	0.00606393	-0.361142	CD8,CM_treated
6818,02,01	chr13	114333948	114329559	2	LINC01054	559	-1.44332	0.00503564	-0.11187	Mono_control
14905	chr20	38260149	38304332	1	LOC149684	376	-1.44277	0.0388932	-0.133403	CD8,N_control
11877	chr19	18173162	18178117	1	IFI30	581	-1.44269	0.00396537	-0.536469	CD4,M_control
24748	chrX	139222777	138614731	2	FGF13	785	-1.44252	0.00112434	-0.280088	CD8,CM_control
8662	chr16	3236221	3222325	2	ZNF200	177	-1.44176	0.0217855	-0.233039	Mono_treated
15225.1	chr20	63895182	63936031	1	DNAJC5	696	-1.44141	0.014155	-0.28362	NK_treated
12959	chr2	1744852	1631887	2	PXDN	10	-1.4413	0.0143918	-0.218313	Mono_treated
23507	chr9	104764157	104777457	1	NIPSNAP3B	530	-1.44129	0.0252822	-0.169347	NK_control
18640	chr5	35230589	35048756	2	PRLR	147	-1.44098	8.72982e-07	-0.227251	NK_control
8244	chr15	75023555	75050726	1	PPCDC	576	-1.44078	3.07959e-12	-0.716821	CD8,N_control
21213.1	chr7	37683843	37951941	1	EPDR1	269	-1.4403	0.000248893	-0.487536	CD8,N_treated
15147	chr20	60087840	60246129	1	LOC729296	618	-1.43996	1.38063e-06	-0.295385	CD8,N_control
17694.2	chr4	15969309	15960243	2	FGFBP2	160	-1.43927	0.00763901	-0.277041	Mono_control
7105	chr14	51989475	52010691	1	RTRAF	287	-1.43919	1.34572e-06	-0.333216	Mono_control
24907	chrX	154821007	154778684	2	MPP1	944	-1.43905	0.0200491	-0.131214	CD4,M_control
201	chr1	12029158	12029222	1	MIR6729	201	-1.4388	0.0161413	-0.128136	CD8,N_control
6329	chr13	27255064	27255135	1	SNORD102	70	-1.43875	0.0129208	-0.556488	Mono_treated
19778.1	chr6	18387350	18468874	1	RNF144B	123	-1.43835	0.00944062	-0.302002	CD8,CM_treated
5054	chr12	6451690	6466517	1	TAPBPL	69	-1.43835	0.000110778	-0.379713	Mono_control
13369	chr2	64863626	64846130	2	LINC01800	420	-1.43807	0.000142217	-0.424779	CD4,M_control
15874.3	chr22	36913628	36940449	1	CSF2RB	303	-1.43794	6.32788e-05	-0.205504	NK_control
22162.3	chr8	11869448	11842524	2	CTSB	82	-1.4372	6.06097e-05	-0.500087	NK_treated
21318	chr7	55255635	55235965	2	ELDR	374	-1.43698	0.042654	-0.194868	Mono_treated
18030	chr4	84965682	85011277	1	WDFY3-AS2	496	-1.43695	0.0171598	-0.101341	NK_control
22819	chr8	129484142	129484057	2	MIR3686	739	-1.43685	0.0344805	-0.264608	CD8,CM_control
5666	chr12	57604622	57609804	1	DTX3	681	-1.43666	0.0306082	-0.0916944	Mono_control
18363	chr4	158769138	158908049	1	FNIP2	829	-1.43637	6.29688e-09	-0.573084	CD8,N_control
16151	chr3	4979116	4985323	1	BHLHE40	19	-1.4349	3.21407e-17	-1.62041	CD8,N_control
936	chr1	68449959	68428822	2	RPE65	936	-1.4348	0.00613173	-0.139983	CD8,CM_control
1492	chr1	153375649	153373706	2	S100A12	1492	-1.4346	0.0318257	-0.131525	CD4,M_control
14892	chr20	37261835	37251082	2	GHRH	363	-1.43412	3.4503e-05	-0.203652	CD8,N_control
4697,02,01	chr11	110093361	110171841	1	ZC3H12C	1275	-1.4339	0.0219516	-0.191441	NK_treated
20072	chr6	32530287	32517343	2	HLA-DRB5	417	-1.43291	0.00147362	-0.0946721	CD8,N_control
15076	chr20	51562831	51386957	2	NFATC2	547	-1.43267	1.63759e-18	-1.00445	Mono_control
14927	chr20	40689240	40685848	2	MAFB	398	-1.43261	9.84201e-05	-0.519171	CD4,M_control
10806	chr17	78925387	78852977	2	TIMP2	1320	-1.43257	0.0193369	-0.4687	CD8,CM_treated
14839	chr20	34363235	34511393	1	ITCH	310	-1.43179	0.000539461	-0.388823	Mono_treated
4730	chr11	112167324	112193626	1	TEX12	1308	-1.43169	0.0397925	-0.162301	CD8,N_control
23508.6	chr9	104928237	104781002	2	ABCA1	531	-1.43153	6.18955e-09	-0.676014	NK_control
2403,05,01	chr1	247416156	247449108	1	NLRP3	2403	-1.43119	2.56477e-07	-0.470314	NK_control
5275	chr12	24949459	24810022	2	BCAT1	290	-1.43095	1.84286e-05	-0.295521	CD8,N_control
4726	chr11	112086773	112193561	1	SDHD	1304	-1.43086	0.000833456	-0.357356	CD4,M_control
24434.1	chrX	79170972	79172229	1	GPR174	471	-1.43049	0.00790739	-0.535427	Mono_treated
7823,02,01	chr15	34367278	34358618	2	LPCAT4	155	-1.43038	0.038224	-0.261756	Mono_treated
17775.1	chr4	40191053	40246967	1	RHOH	241	-1.43019	2.38756e-12	-0.795466	Mono_control
22460	chr8	60508759	60403212	2	LINC01301	380	-1.43006	0.0337128	-0.29601	CD4,M_control
9247	chr16	69408571	69355561	2	TERF2	762	-1.42986	0.042641	-0.256417	CD8,CM_treated
13778	chr2	127294176	127257290	2	ERCC3	829	-1.42985	0.0354681	-0.184545	CD8,CM_treated
14959	chr20	44531785	44624247	1	PKIG	430	-1.42967	0.0320964	-0.385538	CD4,M_control
10682	chr17	74466416	74484796	1	CD300A	1196	-1.42933	2.68593e-06	-0.458534	CD8,N_control
1652	chr1	158686698	158610706	2	SPTA1	1652	-1.42917	0.01606	-0.105916	CD8,N_control
12089	chr19	35908295	35904401	2	TYROBP	793	-1.42898	0.00374509	-0.539475	CD4,M_control
13751.3	chr2	118942166	118994660	1	MARCO	802	-1.42822	0.00431365	-0.296255	CD8,N_control
3512	chr11	2270952	2268495	2	ASCL2	90	-1.42822	6.85636e-05	-0.499022	CD8,N_control
21233	chr7	41693916	41779388	1	INHBA-AS1	289	-1.42822	5.1689e-05	-0.191528	CD4,M_control
23766.2	chr9	129834698	129881838	1	USP20	789	-1.42799	0.00239962	-0.355272	Mono_treated
16370	chr3	39281735	39263494	2	CX3CR1	238	-1.42798	1.79605e-06	-0.591099	CD4,M_control
1942,03,01	chr1	186680427	186671791	2	PTGS2	1942	-1.42771	0.00629089	-0.183794	CD8,N_control
16198.1	chr3	10285754	10293449	1	GHRLOS	66	-1.42738	0.000443874	-0.169606	NK_control
2529	chr10	11742366	11764070	1	ECHDC3	77	-1.4272	0.0395847	-0.290396	CD8,CM_treated
14527	chr2	241869600	241873823	1	RTP5	1578	-1.42716	0.0341804	-0.317211	CD4,M_control
22072	chr7	157854529	157866092	1	LOC100506585	1128	-1.42672	0.00294857	-0.274064	CD8,CM_control
17687	chr4	15339818	15446166	1	C1QTNF7	153	-1.4265	0.0110148	-0.247452	CD4,M_control
9519	chr17	1742836	1755268	1	SERPINF2	33	-1.42644	0.0309851	-0.193468	CD8,N_control
13857	chr2	144524583	144384081	2	ZEB2	908	-1.4264	0.0407521	-1.09931	B_control
22403	chr8	47260575	47736306	1	SPIDR	323	-1.42601	1.75698e-15	-0.935684	CD8,N_control
10065	chr17	37489831	37513501	1	DUSP14	579	-1.4254	0.0474453	-0.151161	Mono_control
22369.1	chr8	39902275	39928444	1	IDO1	289	-1.42526	0.0348607	-0.0642017	CD8,N_control
20879	chr6	161161982	161160105	2	AGPAT4-IT1	1224	-1.42509	2.07495e-05	-0.315208	CD8,N_control
3516	chr11	2376177	2397419	1	CD81	94	-1.4249	0.000237576	-0.249008	CD8,N_control
15487	chr21	42403447	42447681	1	UBASH3A	243	-1.42482	0.0188195	-0.465051	Mono_control
13271.1	chr2	46541806	46583121	1	RHOQ	322	-1.42436	3.02519e-07	-0.499731	CD8,N_control
14106	chr2	191151596	191029576	2	STAT4	1157	-1.42424	0.0249527	-0.70238	B_control
3732,01,01	chr11	15643885	15705368	1	LOC102724957	310	-1.42409	0.00123955	-0.152514	NK_control
20596	chr6	113857362	113863471	1	MARCKS	941	-1.42388	0.0133077	-0.232086	CD8,CM_control
5153,01,01	chr12	10030677	10066027	1	CLEC9A	168	-1.42387	0.00129933	-0.127798	CD8,N_control
821	chr1	52927212	52895910	2	ECHDC2	821	-1.42359	0.0459564	-0.172069	Mono_control
3130,01,01	chr10	100009919	99875577	2	DNMBP	678	-1.42312	0.0100259	-0.287996	NK_treated
19031	chr5	115602479	115578650	2	TICAM2	538	-1.423	0.0290012	-0.146145	CD4,M_control
17559.1	chr4	1208962	1172049	2	LOC100130872	25	-1.4223	7.86484e-05	-0.585837	Mono_treated
1446	chr1	152047907	152032506	2	S100A11	1446	-1.42159	0.00721003	-0.772202	CD8,N_treated
19964	chr6	30744554	30743199	2	IER3	309	-1.42139	0.00019784	-0.872413	CD4,M_control
3766	chr11	18588747	18529609	2	UEVLD	344	-1.42119	0.00245155	-0.198951	CD8,N_control
23848.4	chr9	134917963	134905890	2	FCN1	871	-1.42069	0.000377945	-0.176804	NK_control
24435	chrX	79367552	79360384	2	ITM2A	472	-1.42068	0.000470301	-0.159859	Mono_control
22687	chr8	102125432	102125515	1	MIR5680	607	-1.42058	0.0127123	-0.452104	CD8,N_control
19848	chr6	26402237	26415216	1	BTN3A1	193	-1.42029	0.0450196	-0.27837	Mono_treated
16650	chr3	53156009	53192717	1	PRKCD	518	-1.4202	1.15983e-05	-0.410634	CD8,N_control
13853.1	chr2	142877498	143055832	1	KYNU	904	-1.41975	1.73185e-07	-0.439876	CD8,N_control
8398,02,01	chr15	89815401	89784889	2	ANPEP	730	-1.41937	0.000719492	-0.186809	CD8,N_control
13960	chr2	169064789	169096167	1	DHRS9	1011	-1.41912	0.00609476	-0.174331	CD8,CM_control
1806.1	chr1	169711698	169690667	2	SELL	1806	-1.41908	0.0292082	-0.373874	Mono_treated
16767.1	chr3	86991119	86937969	2	VGLL3	635	-1.41903	0.0364632	-0.110184	NK_control
15049.1	chr20	49713878	49632945	2	B4GALT5	520	-1.41874	0.00280391	-0.550292	CD8,N_treated
16159	chr3	8016307	7952805	2	LOC101927394	27	-1.41833	0.0473429	-0.104395	CD8,CM_control
23271	chr9	68540867	68536580	2	TMEM252	294	-1.41832	0.031579	-0.133629	CD8,N_control
15077.1	chr20	51452977	51452905	2	MIR3194	548	-1.41778	8.69605e-10	-0.85699	Mono_treated
7474	chr14	99271524	99169287	2	BCL11B	656	-1.41688	0.00895591	-0.846825	B_control
19209	chr5	139395713	139390592	2	PROB1	716	-1.41657	0.00163031	-0.245454	Mono_control
22261.2	chr8	24384285	24406013	1	ADAMDEC1	181	-1.41578	0.00667192	-0.110216	CD8,N_control
2201,03,01	chr1	220879400	220885059	1	HLX	2201	-1.41546	0.000519871	-0.217306	NK_control
2403,02,01	chr1	247416156	247449108	1	NLRP3	2403	-1.41545	0.000578734	-0.437529	CD8,N_control
1651	chr1	158606439	158607380	1	OR10Z1	1651	-1.41539	0.042644	-0.0537923	Mono_control
23602.1	chr9	117704332	117716871	1	TLR4	625	-1.41504	0.00479196	-0.198412	CD8,CM_control
21420.1	chr7	75842602	75888926	1	RHBDD2	476	-1.41501	0.0140957	-0.402943	NK_treated
5404	chr12	48904110	48931840	1	CCDC65	419	-1.41393	0.00094644	-0.166242	Mono_control
18099	chr4	99816833	99870154	1	DAPP1	565	-1.41367	0.000132995	-0.309943	NK_control
15062	chr20	50292720	50314922	1	LINC01270	533	-1.41355	0.0454788	-0.172597	CD4,M_control
23402	chr9	93134288	93121489	2	NINJ1	425	-1.41346	0.0108767	-0.638527	CD8,N_treated
8560,02,01	chr16	1528688	1555580	1	TMEM204	75	-1.41345	0.00858225	-0.214679	NK_treated
23848.1	chr9	134917963	134905890	2	FCN1	871	-1.41302	0.00178395	-0.205222	CD8,N_control
19208	chr5	139390081	139387480	2	MZB1	715	-1.41232	0.000435203	-0.318196	Mono_control
19963	chr6	30742733	30727709	2	FLOT1	308	-1.41231	0.0110385	-0.481548	CD4,M_control
20631	chr6	119069143	119069047	2	MIR548B	976	-1.41203	0.0417182	-0.553177	NK_treated
17441	chr3	188688781	188688866	1	MIR28	1309	-1.412	0.000271688	-0.626228	CD8,N_control
11685	chr19	11925068	11950773	1	ZNF700	389	-1.41171	0.0101503	-0.240772	Mono_control
11461.5	chr19	4559808	4542593	2	SEMA6B	165	-1.41159	1.20726e-05	-0.336255	NK_control
12626	chr19	51124908	51136651	1	SIGLEC9	1330	-1.41156	0.000399704	-0.340007	CD4,M_control
8451	chr15	97521811	97370371	2	LINC02254	783	-1.41128	0.0276016	-0.110227	NK_control
13066	chr2	20447074	20449445	1	RHOB	117	-1.41108	0.00112066	-0.81635	CD4,M_control
17991.2	chr4	78645903	78682699	1	LINC01094	457	-1.41001	0.00064828	-0.311259	NK_control
4087,02,01	chr11	60280541	60308972	1	MS4A4A	665	-1.40976	0.0130596	-0.125063	CD8,N_control
22030	chr7	151341699	151378449	1	NUB1	1086	-1.40902	0.0178014	-0.621896	Mono_treated
4361	chr11	67421183	67398183	2	PPP1CA	939	-1.40879	4.36298e-06	-0.41512	Mono_control
14813	chr20	33004433	32983773	2	SUN5	284	-1.40807	0.000849684	-0.183289	NK_treated
12056	chr19	35358460	35360485	1	FFAR3	760	-1.40712	0.0149131	-0.342741	CD8,N_control
22858.1	chr8	141117278	141195808	1	DENND3	778	-1.40703	0.00498191	-0.903359	CD4,M_treated
16266	chr3	16933196	16933260	1	MIR3714	134	-1.40688	0.0124184	-0.372604	Mono_treated
14547	chr20	676179	661596	2	SCRT2	18	-1.40676	0.0366746	-0.189508	CD4,M_control
8380	chr15	88895626	88877288	2	HAPLN3	712	-1.40673	0.0405344	-0.131896	Mono_control
10575	chr17	63701172	63695902	2	LIMD2	1089	-1.40657	0.00244811	-0.732049	Mono_treated
21811	chr7	128937612	128950035	1	IRF5	867	-1.40561	0.0175522	-0.295519	CD8,CM_control
18027	chr4	84498450	84491987	2	NKX6-1	493	-1.40543	0.01079	-0.224898	CD8,CM_control
4087,05,01	chr11	60280541	60308972	1	MS4A4A	665	-1.40535	0.000488437	-0.167563	NK_control
18598.3	chr5	17065598	17276843	1	BASP1	105	-1.40527	9.02417e-05	-0.410587	CD8,N_control
18652	chr5	36606355	36688334	1	SLC1A3	159	-1.40506	5.39731e-05	-0.312754	CD8,CM_control
6211,01,01	chr12	128823983	128793191	2	SLC15A4	1226	-1.40489	0.00498191	-0.682881	CD4,M_treated
10808	chr17	78980109	78971238	2	LGALS3BP	1322	-1.40473	0.0340427	-0.34625	CD8,CM_treated
16215.6	chr3	12287368	12434356	1	PPARG	83	-1.40473	1.92045e-09	-0.362814	NK_control
13653	chr2	102473303	102533972	1	SLC9A4	704	-1.40458	0.000174622	-0.213627	CD8,N_control
4697	chr11	110093361	110171841	1	ZC3H12C	1275	-1.40404	0.0223482	-0.208847	CD8,CM_treated
22346	chr8	37899467	37858618	2	RAB11FIP1	266	-1.40389	4.85988e-06	-0.482391	CD8,N_control
13539	chr2	85815130	85825391	1	LOC284950	590	-1.40378	0.0395856	-0.215901	CD4,M_control
12257	chr19	41428730	41425359	2	B3GNT8	961	-1.4037	0.0446642	-0.291822	CD4,M_control
12806.1	chr19	54966312	54923509	2	NLRP7	1510	-1.40368	0.00352338	-0.107155	CD8,N_control
12991.1	chr2	8278084	7922425	2	LINC00298	42	-1.40368	0.0142846	-0.552099	CD8,N_treated
15958.1	chr22	39901082	39973721	1	GRAP2	387	-1.40356	1.29292e-09	-0.550654	Mono_control
17079	chr3	133661893	133598175	2	TOPBP1	947	-1.40353	0.0411966	-0.213738	Mono_treated
1398.1	chr1	150697144	150646225	2	GOLPH3L	1398	-1.40273	0.000501393	-0.186389	Mono_control
22858.3	chr8	141117278	141195808	1	DENND3	778	-1.40272	0.0149519	-0.940199	CD8,N_treated
5307	chr12	29497686	29412474	2	OVCH1	322	-1.40271	0.0419042	-0.0906939	NK_control
20313.1	chr6	47309905	47231532	2	TNFRSF21	658	-1.4027	5.86722e-06	-0.245347	NK_control
18271	chr4	140568805	140559434	2	UCP1	737	-1.40249	0.0398169	-0.113376	NK_treated
13212	chr2	37738468	37641882	2	CDC42EP3	263	-1.40206	0.004686	-0.475958	CD8,N_treated
10140.2	chr17	40565472	40553769	2	CCR7	654	-1.40193	1.29232e-13	-0.756075	Mono_control
23302	chr9	74371531	74383530	1	LOC101927358	325	-1.40181	0.00674035	-0.11422	CD8,N_control
4495	chr11	75404421	75404566	1	SNORD15B	1073	-1.40164	0.00552048	-0.557393	Mono_control
6244,01,01	chr12	132687365	132623753	2	POLE	1259	-1.40158	0.0333297	-0.236721	Mono_treated
5542,01,01	chr12	53990624	54030823	1	HOXC6	557	-1.40123	0.0338936	-0.173541	Mono_treated
17404	chr3	185712528	185729787	1	IGF2BP2-AS1	1272	-1.40116	0.0432131	-0.0879064	CD8,N_control
10686	chr17	74584679	74594209	1	C17orf77	1200	-1.401	0.012327	-0.119043	CD8,N_control
19224.4	chr5	140303121	140245039	2	PFDN1	731	-1.40082	3.6469e-07	-0.320124	NK_control
20663.2	chr6	127918631	127708072	2	THEMIS	1008	-1.40065	0.00887962	-0.397852	Mono_treated
2123,02,01	chr1	209652466	209614870	2	LAMB3	2123	-1.40061	0.00197221	-0.190456	CD8,N_control
9047	chr16	50368934	50313487	2	BRD7	562	-1.40045	2.58344e-09	-0.41136	Mono_control
5732	chr12	67989445	68234686	1	IFNG-AS1	747	-1.40027	7.99747e-16	-0.58712	Mono_control
16718	chr3	64684909	65011468	1	ADAMTS9-AS2	586	-1.40022	0.0337835	-0.275957	NK_control
4729,04,01	chr11	112164117	112143251	2	IL18	1307	-1.4002	0.000605463	-0.169806	NK_control
14400.1	chr2	231530495	231523160	2	NMUR1	1451	-1.39926	0.00010651	-0.307892	CD8,N_control
9528	chr17	2050380	2050271	2	MIR212	42	-1.39873	0.00907932	-0.679157	Mono_treated
10806.3	chr17	78925387	78852977	2	TIMP2	1320	-1.39822	7.38683e-07	-0.354514	NK_control
10800.2	chr17	78378640	78425114	1	PGS1	1314	-1.3982	1.17229e-06	-0.358251	NK_control
13658	chr2	104510509	104488458	2	LINC01103	709	-1.39783	0.00297684	-0.0719551	CD8,N_control
4929	chr11	126355587	126340889	2	GSEC	1507	-1.39693	0.00258571	-0.129568	CD8,N_control
3530	chr11	3166739	3087116	2	OSBPL5	108	-1.39657	0.0237776	-0.666445	B_control
9650,04,01	chr17	7115700	7101322	2	ASGR2	164	-1.39631	3.49974e-07	-0.255492	NK_control
14241.1	chr2	213284205	213276552	2	LOC100130451	1292	-1.3955	0.0313449	-0.212384	Mono_treated
1944	chr1	186828953	186988981	1	PLA2G4A	1944	-1.39537	0.0124156	-0.253272	CD8,CM_treated
117	chr1	6429896	6429834	2	MIR4252	117	-1.39523	0.0154982	-0.246998	Mono_treated
9195,03,01	chr16	67393535	67389809	2	TPPP3	710	-1.39488	0.0115151	-0.23308	NK_control
16848.3	chr3	108822698	108855005	1	TRAT1	716	-1.39482	7.10983e-06	-0.228094	Mono_control
10683.1	chr17	74531474	74521174	2	CD300LB	1197	-1.39464	0.00219277	-0.428436	CD8,CM_control
23916	chr9	136996803	136994635	2	CLIC3	939	-1.3946	0.0316335	-0.335149	CD4,M_control
15752	chr22	27060518	27048144	2	LOC284898	181	-1.39456	0.0102173	-0.206479	CD4,M_control
23045	chr9	16870843	16409503	2	BNC2	68	-1.39451	5.05384e-08	-0.466676	CD8,N_control
2876,01,01	chr10	71790747	71790800	1	MIR7152	424	-1.39445	0.0451221	-0.375075	NK_treated
14106.1	chr2	191151596	191029576	2	STAT4	1157	-1.39423	3.76403e-12	-0.675026	Mono_control
5161	chr12	10391874	10372353	2	KLRK1	176	-1.39388	0.000435947	-0.244129	CD4,M_control
12323.4	chr19	43670547	43646095	2	PLAUR	1027	-1.39348	1.70406e-05	-0.700671	NK_treated
12072	chr19	35673291	35667948	2	UPK1A-AS1	776	-1.39302	0.00760551	-0.113648	Mono_control
15442	chr21	38805307	38824955	1	ETS2	198	-1.39283	0.000828667	-0.343251	CD8,N_control
15443	chr21	38956467	38863676	2	LOC400867	199	-1.39276	0.0023136	-0.250817	CD8,N_control
10476	chr17	54968785	54951906	2	COX11	990	-1.39248	0.0299616	-0.255405	Mono_control
15789.4	chr22	30266840	30262829	2	OSM	218	-1.39211	6.17994e-05	-1.18828	NK_treated
15506	chr21	43812567	43805758	2	AATBC	262	-1.3921	0.0296435	-0.289768	CD8,CM_control
16724	chr3	67654614	67360460	2	SUCLG2	592	-1.39202	0.000642909	-0.386183	Mono_treated
23598	chr9	116504283	116562293	1	ASTN2-AS1	621	-1.39055	0.00708142	-0.116128	CD8,N_control
17390	chr3	184556918	184546714	2	LINC01840	1258	-1.39041	0.0148535	-0.440136	NK_treated
2943	chr10	79069035	79316528	1	ZMIZ1	491	-1.39013	2.44311e-15	-1.21348	CD8,N_control
23378	chr9	90801787	90898549	1	SYK	401	-1.38978	0.000518055	-0.381396	CD4,M_control
3492,01,01	chr11	1763992	1747806	2	CTSD	70	-1.38894	0.000237398	-0.453538	CD4,M_control
18919.1	chr5	83471465	83582303	1	VCAN	426	-1.38887	0.0422158	-0.192191	CD8,CM_treated
24347	chrX	68647666	68725842	1	STARD8	384	-1.38863	5.15621e-05	-0.168538	CD8,N_control
23706	chr9	127905408	127885321	2	ST6GALNAC6	729	-1.38774	0.00192422	-0.29176	Mono_control
15789	chr22	30266840	30262829	2	OSM	218	-1.38749	6.0163e-07	-1.1863	CD8,N_control
391.3	chr1	24502351	24541040	1	RCAN3	391	-1.38745	0.000286862	-0.360457	Mono_treated
16452	chr3	46407059	46364955	2	LOC102724297	320	-1.38708	2.79519e-05	-0.308495	CD8,N_control
23378.2	chr9	90801787	90898549	1	SYK	401	-1.38708	0.00226115	-0.474149	CD8,CM_treated
18029.2	chr4	84966391	84669610	2	WDFY3	495	-1.38696	0.00996286	-0.232183	NK_treated
2863,02,01	chr10	70602775	70597348	2	PRF1	411	-1.38636	1.94569e-06	-0.590294	CD8,N_control
20238	chr6	42452051	42224931	2	TRERF1	583	-1.38606	0.0328289	-0.729667	B_control
15218	chr20	63707465	63736142	1	ZGPAT	689	-1.38606	0.0254714	-0.239634	Mono_treated
11275	chr18	76528655	76610968	1	LINC00908	363	-1.38588	0.00189726	-0.159102	CD8,CM_control
22654.3	chr8	96645227	97149654	1	CPQ	574	-1.38582	0.00782098	-0.612524	CD8,N_treated
14564.2	chr20	1558843	1534251	2	SIRPD	35	-1.38564	0.000657029	-0.153843	NK_control
10005	chr17	34319036	34321402	1	CCL8	519	-1.38543	0.00969706	-0.145274	CD4,M_control
4951	chr11	129815819	129860003	1	TMEM45B	1529	-1.38511	0.024864	-0.218954	CD8,CM_treated
3848	chr11	33892289	33858576	2	LMO2	426	-1.384	0.0185114	-0.392251	CD8,CM_treated
20381	chr6	57174236	57114894	2	ZNF451-AS1	726	-1.38393	3.49112e-05	-0.170509	Mono_control
14283.5	chr2	218367835	218366665	2	CATIP-AS1	1334	-1.38336	6.20587e-05	-0.41213	NK_control
3352,01,01	chr10	125161170	124984317	2	CTBP2	900	-1.38303	1.0237e-06	-0.390536	CD8,N_control
21183.4	chr7	31686715	31708455	1	PPP1R17	239	-1.38287	0.000423325	-0.107337	NK_control
10151	chr17	40885227	40875941	2	KRT20	665	-1.38261	0.000170761	-0.0957061	NK_control
18687.2	chr5	41870030	41872241	1	OXCT1-AS1	194	-1.3822	0.0282604	-0.391486	Mono_treated
19786	chr6	21592769	21598619	1	SOX4	131	-1.38184	0.0398071	-0.421495	CD8,CM_treated
12793.1	chr19	54643915	54670359	1	LILRB4	1497	-1.38139	0.00587907	-0.123174	CD8,CM_control
8398,05,01	chr15	89815401	89784889	2	ANPEP	730	-1.38134	0.00550611	-0.202937	NK_treated
24806.2	chrX	149825708	149879799	1	LINC00850	843	-1.38122	9.33048e-05	-0.103745	Mono_control
11573	chr19	8577577	8520790	2	MYO1F	277	-1.38109	2.08035e-07	-0.455342	CD8,N_control
15508	chr21	44012319	44106552	1	TRAPPC10	264	-1.381	1.35017e-09	-0.554289	Mono_control
10807.2	chr17	78903217	78870910	2	CEP295NL	1321	-1.38095	7.96132e-06	-0.260488	NK_control
16897.1	chr3	114237101	114234631	2	ZNF80	765	-1.37951	0.000210433	-0.325256	Mono_treated
6479,01,01	chr13	46438190	46342000	2	RUBCNL	220	-1.37945	0.0354681	-0.346199	CD8,CM_treated
6047	chr12	113426301	113392445	2	SDS	1062	-1.3793	0.0177109	-0.181198	CD4,M_control
283.2	chr1	17539835	17697874	1	ARHGEF10L	283	-1.37892	0.00384882	-0.395136	NK_treated
15580.2	chr22	16748645	16746869	2	LINC01665	9	-1.37889	0.000111384	-0.143082	NK_control
12799	chr19	54803535	54814517	1	KIR2DL4	1503	-1.37851	0.0292999	-0.0960001	CD8,N_control
3366	chr10	125973126	125972188	2	FANK1-AS1	914	-1.37837	0.0206943	-0.086334	CD8,N_control
7302	chr14	74612378	74498170	2	LTBP2	484	-1.37833	0.00819206	-0.636582	CD8,N_treated
4085,03,01	chr11	60184666	60172014	2	MS4A6A	663	-1.37793	1.22747e-05	-0.145965	NK_control
15438.1	chr21	38206156	38208644	1	DSCR10	194	-1.37747	0.0234476	-0.337957	CD4,M_control
6603,01,01	chr13	76886400	76880166	2	KCTD12	344	-1.37727	0.0120908	-0.363908	CD8,CM_treated
8316	chr15	81000944	81005788	1	TLNRD1	648	-1.37663	0.040085	-0.427136	CD8,N_control
6060,01,01	chr12	116550742	116576448	1	MAP1LC3B2	1075	-1.37616	4.37792e-05	-0.3498	CD8,N_control
19360	chr5	149271871	149341802	1	AFAP1L1	867	-1.37587	0.0228822	-0.175412	NK_treated
17623.1	chr4	6200733	6238317	1	LINC02495	89	-1.37584	0.00770864	-0.151933	CD8,N_control
16155	chr3	6805449	6631689	2	GRM7-AS3	23	-1.37583	0.0324521	-0.146981	CD8,CM_control
8111	chr15	65029639	65001512	2	MTFMT	443	-1.37578	0.0448206	-0.155635	Mono_control
20217.5	chr6	41286682	41275621	2	TREM1	562	-1.37576	0.00625685	-0.340222	NK_treated
13909	chr2	159798255	159768630	2	CD302	960	-1.37556	0.00949918	-0.120151	CD8,N_control
1659	chr1	158930796	158977054	1	PYHIN1	1659	-1.37528	0.00753007	-0.20866	CD4,M_control
8444	chr15	95327129	95255506	2	LINC01197	776	-1.37513	0.00076669	-0.11643	CD8,N_control
20588	chr6	111873452	111660332	2	FYN	933	-1.37469	0.0237776	-1.47508	B_control
9984,01,01	chr17	31575411	31575521	1	MIR365B	498	-1.37455	5.86067e-06	-0.26873	CD8,N_control
16199.2	chr3	10292947	10285675	2	GHRL	67	-1.37313	0.00158807	-0.150055	NK_control
23441	chr9	96778129	96755865	2	ZNF510	464	-1.37144	0.00171941	-0.149906	Mono_control
13754	chr2	119249071	119244422	2	STEAP3-AS1	805	-1.37059	0.000295398	-0.139731	CD8,N_control
4087	chr11	60280541	60308972	1	MS4A4A	665	-1.37038	0.0390569	-0.163106	CD4,M_control
12992.2	chr2	8328419	8007771	2	LINC00299	43	-1.36938	7.53419e-06	-0.840506	CD8,N_treated
16860	chr3	111595443	111592900	2	ZBED2	728	-1.36919	0.0300189	-0.347083	Mono_treated
6696	chr13	99087819	99088625	1	DOCK9-DT	437	-1.36889	7.41123e-08	-0.935053	Mono_control
17203	chr3	151873643	151884619	1	SUCNR1	1071	-1.36849	0.00593458	-0.213383	CD4,M_control
14927.1	chr20	40689240	40685848	2	MAFB	398	-1.36841	0.000156177	-0.392882	CD8,N_control
17543	chr4	625584	670782	1	PDE6B	9	-1.3682	0.0390248	-0.129033	Mono_treated
19437	chr5	157266079	157395595	1	CYFIP2	944	-1.36802	5.11186e-16	-0.70847	Mono_control
730.1	chr1	44808482	44815585	1	BTBD19	730	-1.36781	1.00656e-06	-0.73221	NK_control
18599.4	chr5	17217047	17130028	2	BASP1-AS1	106	-1.36768	0.00013141	-0.227866	CD8,N_control
4108,02,01	chr11	61102395	61127852	1	CD5	686	-1.36758	0.00118949	-0.142368	NK_treated
10684.4	chr17	74546143	74541108	2	CD300C	1198	-1.36749	0.0238517	-0.273979	NK_treated
14894.1	chr20	37344685	37406050	1	SRC	365	-1.3672	0.0265752	-0.429698	CD8,CM_treated
7841,01,01	chr15	38040393	38062340	1	LINC02345	173	-1.36678	9.05621e-06	-0.202792	CD8,N_control
17358	chr3	183428778	183178043	2	MCF2L2	1226	-1.36677	0.00118819	-1.10142	CD4,M_treated
15383	chr21	33070144	33072420	1	OLIG1	139	-1.36652	0.0291203	-0.2105	CD8,CM_control
21080.3	chr7	20217404	20134655	2	MACC1	136	-1.36614	1.76344e-06	-0.174862	CD8,N_control
9400,02,01	chr16	85918347	85918416	1	MIR6774	915	-1.36578	1.18359e-08	-0.62134	CD8,N_control
1835	chr1	172659018	172666874	1	FASLG	1835	-1.36514	0.000524307	-0.642149	Mono_treated
19320	chr5	142770384	143229011	1	ARHGAP26	827	-1.36495	6.97031e-23	-1.61676	CD8,N_control
20772.1	chr6	144150526	144188370	1	STX11	1117	-1.36425	4.74384e-06	-0.481564	CD8,N_control
9195,01,01	chr16	67393535	67389809	2	TPPP3	710	-1.36379	0.0107634	-0.218344	CD8,N_control
18032.2	chr4	85722443	85722550	1	MIR4451	498	-1.36325	0.00691358	-0.257454	CD8,N_control
14527.3	chr2	241869600	241873823	1	RTP5	1578	-1.36301	0.0225326	-0.326519	CD8,N_control
174	chr1	11060024	11054584	2	SRM	174	-1.36289	0.00275892	-0.183978	Mono_control
3515	chr11	2377992	2328749	2	CD81-AS1	93	-1.3628	0.0250268	-0.224961	CD8,N_control
6370	chr13	32031639	32025314	2	FRY-AS1	111	-1.36252	0.0182659	-0.424437	CD8,N_treated
3407	chr10	133247620	133247511	2	MIR202	955	-1.3625	0.0422131	-0.315077	CD8,N_control
5954	chr12	106955719	106974036	1	TMEM263	969	-1.36228	0.00935459	-0.246479	Mono_control
240	chr1	15247272	15400283	1	FHAD1	240	-1.36199	0.0273757	-0.571362	CD8,N_treated
21073	chr7	18127309	18127220	2	MIR1302-6	129	-1.36143	0.0379429	-0.154619	CD8,N_control
20125	chr6	33899135	33899200	1	MIR7159	470	-1.36104	1.61302e-06	-0.419617	Mono_control
4531,02,01	chr11	78418348	78215297	2	GAB2	1109	-1.36092	0.00128502	-0.506679	NK_treated
5478	chr12	52249300	52309163	1	KRT86	493	-1.36086	0.019373	-0.258043	CD4,M_control
18699	chr5	43313512	43289395	2	HMGCS1	206	-1.35918	0.0498192	-0.739253	CD8,N_treated
16400	chr3	42773253	42708269	2	CCDC13	268	-1.35914	0.0194962	-0.241965	NK_treated
20904.1	chr6	167149480	167196913	1	TCP10L2	1249	-1.35895	0.00289529	-0.19533	CD8,N_control
5152	chr12	10030606	10015240	2	LOC102724020	167	-1.35806	0.00195183	-0.125279	CD8,CM_control
8062,01,01	chr15	59171262	59171183	2	MIR2116	394	-1.35804	0.00983116	-0.229055	CD8,CM_control
10912.2	chr17	83079691	83095119	1	METRNL	1426	-1.35718	0.019516	-0.543602	CD8,N_treated
15063.1	chr20	50321342	50310711	2	LINC01271	534	-1.35647	2.60881e-06	-0.224766	CD8,N_control
10973.3	chr18	9708165	9862551	1	RAB31	61	-1.35641	1.99792e-08	-0.382216	CD8,N_control
1871.2	chr1	178093984	178091508	2	RASAL2-AS1	1871	-1.3561	0.0258084	-0.158071	NK_control
1669	chr1	159587825	159588865	1	APCS	1669	-1.35503	0.0238738	-0.198053	CD4,M_control
23557.2	chr9	112750838	112881671	1	SNX30	580	-1.35471	0.00245926	-0.359961	NK_treated
4365	chr11	67438067	67435510	2	PTPRCAP	943	-1.35468	0.0162555	-0.361782	Mono_control
17743	chr4	36244116	36274220	1	LOC439933	209	-1.35455	0.00213253	-0.325382	Mono_treated
16950	chr3	122183683	122286503	1	CASR	818	-1.35454	0.00849972	-0.220304	CD4,M_control
675	chr1	42658425	42676758	1	PPIH	675	-1.35448	0.00940749	-0.210595	Mono_control
14569.4	chr20	1947246	2007517	1	PDYN-AS1	40	-1.35425	1.82698e-07	-0.228835	NK_control
21646	chr7	101815904	102283957	1	CUX1	702	-1.354	0.000979633	-1.31072	CD8,CM_treated
16495	chr3	48465046	48467645	1	TREX1	363	-1.35388	0.0112702	-0.362914	CD8,N_control
2448	chr1	248816846	248816030	2	SH3BP5L	2448	-1.35318	0.0475101	-0.336671	CD8,CM_control
12141	chr19	37692337	37647813	2	ZNF781	845	-1.3523	0.000312796	-0.121743	Mono_control
3796	chr11	23419190	23419105	2	MIR8054	374	-1.35228	0.0142914	-0.162621	CD8,CM_control
6624	chr13	79481231	79477364	2	NDFIP2-AS1	365	-1.35116	0.0059299	-0.311562	Mono_control
1629	chr1	157099808	157092044	2	ETV3L	1629	-1.35097	0.00770464	-0.315258	CD8,CM_treated
18509.1	chr5	693395	659862	2	TPPP	16	-1.35042	0.000707496	-0.196666	Mono_control
12791	chr19	54573879	54602090	1	LILRA1	1495	-1.35018	0.0423542	-0.152848	CD4,M_control
[truncated: 4,080 more rows]
