# Supplementary material for: Modulation of Peripheral Immune Cells Following Vitamin D3 Supplementation in Vitamin D-Insufficient Cancer Patients
Source: Nutrients. 2025 Dec 29;18(1):116. doi: 10.3390/nu18010116 (PMC12788083; doi:10.3390/nu18010116)
Supplement: Supplementary file 1 [file nutrients-18-00116-s001.zip › Table S3.xlsx]

## Sheet: Munka1
Genes with altered chromatin accessibility in the intersection of the similarly treated patient groups
-1≥lgFC2≥1	Vitamin D			Vitamin D + Pembrolizumab
	suppressed	activated		suppressed	activated
Monocyte	0	0		593	15
				NDUFB10 ISM1-AS1 PRSS8 MIR7156 LOC100128531 NEBL-AS1 STPG3 MIR4773-1 SNORD58A TTC38 SNORD58C HIST1H2AE MIR424 MIR503 DLG1-AS1 ZIC3 PLA2G2E MIR4307 LINC00853 PCBD1 OR6F1 DNALI1 ATMIN HIST1H2BG GADD45GIP1 LINC02381 RPS23 MIR503HG LOC102723330 FAM160B2 P3H3 LOC101929089 MIR379 C21orf91 SRP72 MIR5707 ZNF417 DCST2 DYNLL2 MIR4658 LINC00629 KIAA1191 STKLD1 LRIT3 OPALIN SEPT12 TRIP6 SNAI2 LINC01711 FOXC2…	CYP4F8 MIR3145 LOC101928812 CDR2L CAPSL GNPAT PIGV C1orf115 LINC00863 LDHB POMZP3 HNF1A-AS1 MIR551A ASB5 PKP1
NK cells	7	0		368	19
	MAGEA8-AS1 OR10J5 ASTL FGF19 KCTD3 MIR6773 LINC00698			NEURL2 MIR181C OMP TMEM210 MIR3976 C1QBP IL9 LHB MIR126 LOC101059948 LOC100506790 ZNF705A EGFL7 FOXH1 LOC102723517 MIR196B LINC00392 PPP1R16A SPINK8 DPP9-AS1 OR2F2 WFDC10A PLXNA3 C22orf15 PLPP2 CA3-AS1 MIR4463 HAND2-AS1 FAM66C PDX1 SLC25A27 SPATA25 LINC01770 SAA2-SAA4 NAV2-AS4 HNF1A ZNF222 MIR208A PWAR1 BHLHB9 TMEM86B NUDT1 CTSA MS4A14 ASCL4 LINC01726 DMP1 POLL RFNG LINC00665 VWA1 SFTPB KCNE1 LOC…	MIR3936 SLC22A5 COX7A2 CTBP1-DT FAM8A1 LINC01018 RIDA SIX3-AS1 HMGN3-AS1 AMIGO1 ATP5MF CCDC28B MFSD14B RCBTB1 ZFP36L2 GPR173 RNASEH1 XCL1 GPRASP2
CD8CM	6	0		446	9
	NAF1 MIR3164 BRINP3 DNAJB7 HORMAD2 SPRED1			KRT1 POP7 ZNF208 PKD2 MIR8074 SNAP91 MIR6847 MIR940 MIR3677 PUSL1 LINC00676 SELENOO MIR152 EXOSC4 PYDC1 CFAP44 MS4A5 TMEM147-AS1 MAFA MIR1915 TYROBP MIR548AH MIR3945 CRH LINC00334 DNLZ ACAP3 MIR2682 MIR4281 TIGD5 SNAPC4 LOC101927550 MIR6825 RTL8C LINC00184 TMEM147 ALDOC GLMN VGF HGFAC MIR4717 UBE2A SLC26A9 MIR29A TNNI3 BBOX1 FOXR2 LINC02091 NPBWR1 CDPF1 MIR6870 TRIM72 MIR3909 ADRA2C CARD9 DCUN1D1…	ESX1 CADM3 PLPP7 DDX11-AS1 ALPI DYNC1I2 PNCK LNCTAM34A RETNLB
CD4M	209	0		0	0
	MIR4456 MIR146B MIR96 HK3 MIR3156-2 TNNI2 LINC01460 PCGF6 PFN3 PGAM5 LOC101929657 MIR7112 MIR3168 ARGFX MUC13 TEX12 LOC649133 INPP5J CDK11B MIR4791 TST LOC102723330 OR7D4 PEA15 LINC02499 LINC02148 OR10S1 GPR89A IQCA1L AFM MYOC SPDEF TPTE2 SSH3 COLEC10 LOC100507389 ADGRD1-AS1 MIR320D1 GRIK1-AS1 FMO1 NEGR1-IT1 AS3MT SSX3 NEFL PROK1 NKAIN4 KIF5A TFAP2B SLC7A3 NHLRC1 GPR21 RNU105C GPX6 LOC100506551 M…
